# Supplementary material for: The effects of icon design features on user perception and preference: A case study of icons for Covid-19
Source: PLoS One. 2024 Sep 3;19(9):e0305290. doi: 10.1371/journal.pone.0305290 (PMC11371222; doi:10.1371/journal.pone.0305290)
Supplement: S1 Table — (XLSX) [file pone.0305290.s001.xlsx]

## Sheet: Sheet1
Number	Time	Source	IP	Sex	Age	1 (A)	1 (B)	1 (C)	1 (D)	1 (E)	1 (F)	1 (G)	1 (H)	2 (A)	2 (B)	2 (C)	2 (D)	2 (E)	2 (F)	2 (G)	2 (H)	3 (A)	3 (B)	3 (C)	3 (D)	3 (E)	3 (F)	3 (G)	3 (H)	4 (A)	4 (B)	4 (C)	4 (D)	4 (E)	4 (F)	4 (G)	4 (H)	5 (A)	5 (B)	5 (C)	5 (D)	5 (E)	5 (F)	5 (G)	5 (H)	6 (A)	6 (B)	6 (C)	6 (D)
1	197S	Wechat	183.38.20.150(广东-佛山)	1	1	1	2	3	4	5	6	7	8	1	3	2	4	7	6	8	5	3	5	6	1	4	2	8	7	5	4	1	2	8	7	3	6	2	7	3	6	4	1	8	5	2	7	4	6
2	208S	Wechat	183.38.212.35(广东-佛山)	2	1	1	2	3	4	5	6	7	8	1	2	3	4	5	6	7	8	1	2	3	4	5	6	7	8	1	2	3	4	5	6	7	8	1	2	3	-2	-2	-2	-2	-2	1	-2	-2	-2
3	193S	Wechat	219.128.230.48(广东-佛山)	1	1	4	3	1	5	7	6	8	2	3	4	5	2	6	7	8	1	5	1	2	3	6	7	8	4	6	1	2	4	7	8	5	3	6	7	1	2	3	8	5	4	2	1	5	3
4	283S	Wechat	14.150.49.209(广东-广州)	2	1	6	2	3	1	7	5	8	4	2	1	6	7	5	8	4	3	6	5	7	4	3	8	2	1	4	6	5	7	2	3	8	1	7	2	4	1	5	3	8	6	5	6	7	4
5	302S	Wechat	219.135.121.23(广东-佛山)	2	1	3	4	5	1	6	8	7	2	2	1	3	4	6	7	5	8	2	3	7	5	6	4	8	1	6	7	2	3	5	4	8	1	3	4	7	2	5	6	8	1	2	5	4	8
6	336S	Wechat	219.135.121.20(广东-佛山)	1	1	6	5	1	3	4	7	2	8	5	4	6	3	8	7	2	1	8	7	5	6	2	4	3	1	8	5	6	7	4	3	2	1	8	7	4	5	2	6	3	1	7	6	3	8
7	419S	Wechat	219.135.121.109(广东-佛山)	2	1	4	5	7	2	6	3	1	8	2	1	8	4	6	7	3	5	2	3	7	6	5	4	8	1	6	7	3	4	1	5	8	2	5	7	3	4	1	6	8	2	3	4	5	6
8	343S	Wechat	223.104.1.8(广东-佛山)	1	1	2	6	4	5	7	8	3	1	1	3	8	7	6	4	5	2	5	6	4	3	7	8	2	1	6	3	5	4	7	8	2	1	5	6	3	4	7	8	2	1	3	4	5	6
9	510S	Wechat	219.128.230.230(广东-佛山)	1	1	1	4	8	2	7	5	3	6	6	1	3	8	2	4	5	7	2	3	6	4	5	7	8	1	2	6	1	3	4	5	8	7	2	4	3	1	5	7	8	6	7	2	6	8
10	468S	Wechat	219.128.230.135(广东-佛山)	1	1	4	7	2	1	3	8	5	6	2	1	6	7	4	8	3	5	5	6	7	8	3	4	2	1	6	7	5	1	2	3	8	4	4	3	6	5	1	7	8	2	6	5	8	7
11	551S	Wechat	223.104.76.44(广东-广州)	1	1	1	8	2	3	5	6	4	7	1	8	2	7	6	3	4	5	2	3	7	4	8	5	6	1	7	8	4	5	2	3	6	1	3	5	6	2	7	8	4	1	2	6	4	8
12	495S	Wechat	219.135.121.154(广东-佛山)	2	1	2	4	3	1	6	8	7	5	1	2	6	4	7	8	3	5	2	4	7	5	3	8	6	1	4	3	5	6	1	7	8	2	1	7	6	5	2	4	8	3	6	4	5	7
13	591S	Wechat	219.128.230.126(广东-佛山)	1	1	1	8	6	2	3	5	4	7	1	3	2	8	6	4	5	7	2	5	7	6	8	4	1	3	3	6	1	7	2	4	8	5	1	2	7	3	5	8	6	4	6	5	8	7
14	589S	Wechat	112.96.182.101(广东-广州)	2	1	1	8	3	2	7	6	5	4	2	3	5	7	8	4	1	6	1	6	8	5	4	3	7	2	4	3	2	8	5	1	7	6	1	8	6	2	3	5	4	7	7	6	5	8
15	567秒	Wechat	183.38.74.13(广东-深圳)	2	1	3	-2	-2	1	-2	-2	2	-2	2	1	8	5	6	4	3	7	3	2	6	5	7	8	4	1	3	2	6	7	4	5	8	1	6	8	5	1	4	7	3	2	6	4	7	5
16	565S	Wechat	219.128.230.100(广东-佛山)	1	1	2	5	4	3	6	1	7	8	2	3	1	4	8	7	6	5	2	3	4	5	6	1	7	8	3	7	2	4	8	6	1	5	2	1	7	8	5	6	4	3	6	3	2	1
17	647S	Wechat	219.135.121.150(广东-佛山)	2	1	1	7	2	3	5	6	4	8	1	2	7	6	5	4	3	8	1	2	7	3	4	8	6	5	1	7	2	3	4	5	8	6	3	4	1	2	5	7	8	6	8	4	3	7
18	578S	Wechat	219.135.121.79(广东-佛山)	1	1	1	5	4	2	7	8	3	6	2	1	8	5	7	6	3	4	3	2	7	5	6	8	4	1	4	7	3	6	2	5	8	1	2	7	6	1	5	3	8	4	8	3	4	7
19	619S	Wechat	223.104.69.73(广东-佛山)	2	1	1	4	2	3	5	6	7	8	2	1	4	5	8	7	3	6	2	1	7	8	6	5	4	3	1	4	2	5	3	6	8	7	1	4	2	3	6	7	8	5	4	1	3	8
20	362S	Wechat	219.128.230.2(广东-佛山)	2	1	1	7	4	2	8	3	5	6	1	2	5	4	7	8	6	3	1	2	3	4	7	6	8	5	1	2	3	4	5	6	8	7	1	2	3	4	6	7	8	5	7	2	4	8
21	742S	Wechat	219.135.121.13(广东-佛山)	2	1	7	8	2	5	3	4	1	6	7	6	4	5	8	2	3	1	7	2	8	6	4	5	1	3	6	7	4	5	1	2	8	3	4	5	6	1	7	3	8	2	6	4	5	7
22	825S	Wechat	120.136.79.98(广东-佛山)	2	1	1	6	5	2	3	7	4	8	2	1	8	6	3	7	4	5	1	2	5	4	7	8	6	3	3	6	4	5	2	1	8	7	3	6	1	4	5	7	8	2	7	3	4	8
23	849S	Wechat	219.128.230.83(广东-佛山)	2	1	6	8	7	1	5	4	3	2	3	2	5	7	8	4	1	6	6	2	5	4	8	7	3	1	6	2	5	7	3	4	8	1	2	6	7	3	5	4	8	1	5	4	8	7
24	894S	Wechat	219.128.230.209(广东-佛山)	2	1	4	5	8	1	6	2	3	7	3	1	4	6	7	8	2	5	4	3	6	5	8	2	1	7	1	7	5	6	2	3	8	4	2	4	5	7	1	3	8	6	3	6	2	8
25	800S	Wechat	112.96.182.101(广东-广州)	2	1	8	7	1	2	5	3	6	4	2	1	3	8	6	4	5	7	3	2	5	4	6	8	7	1	1	7	2	6	3	4	8	5	1	5	6	3	2	8	7	4	5	3	7	6
26	549S	Wechat	121.9.113.26(广东-佛山)	2	2	4	8	5	3	1	6	2	7	2	1	5	4	6	8	3	7	8	1	6	7	2	3	4	5	4	7	2	3	1	5	8	6	5	7	2	3	1	8	6	4	6	7	1	8
27	900S	Wechat	219.135.121.47(广东-佛山)	2	1	1	7	2	3	4	8	6	5	1	2	3	4	7	6	5	8	3	2	5	4	7	6	8	1	1	7	5	6	2	4	8	3	2	6	7	1	5	4	8	3	5	3	8	6
28	921S	Wechat	219.135.121.67(广东-佛山)	2	1	5	8	6	2	7	3	4	1	1	2	8	6	7	5	3	4	2	7	6	8	5	4	3	1	5	7	4	6	1	2	8	3	2	6	4	1	5	8	7	3	6	3	7	8
29	477S	Wechat	223.104.76.194(广东-广州)	1	2	7	5	6	3	4	8	2	1	4	3	8	1	7	6	5	2	4	3	7	8	5	6	1	2	6	7	3	5	2	4	8	1	4	5	6	1	3	7	8	2	6	4	3	7
30	1138S	Wechat	14.150.180.220(广东-东莞)	2	1	1	7	2	4	6	5	3	8	1	2	3	7	8	4	5	6	2	1	6	8	7	5	4	3	1	3	6	7	2	5	8	4	1	8	3	2	7	5	6	4	6	2	8	7
31	133S	Wechat	219.135.121.139(广东-佛山)	2	1	5	1	2	8	6	7	3	4	3	1	5	4	2	7	6	8	1	3	5	2	8	4	6	7	7	1	2	4	3	5	8	6	7	5	1	2	8	3	4	6	5	4	3	1
32	277S	Wechat	120.235.89.239(广东-佛山)	2	2	1	3	5	4	6	7	2	8	2	1	3	4	6	5	7	8	2	1	6	3	7	8	4	5	1	5	2	6	4	3	7	8	3	4	1	2	5	7	8	6	5	1	4	6
33	583S	Wechat	121.9.113.18(广东-佛山)	2	2	1	6	3	2	4	7	5	8	1	2	6	3	4	5	7	8	6	2	7	5	4	8	3	1	1	7	5	6	2	3	8	4	1	5	6	3	4	7	8	2	3	6	2	8
34	351S	Wechat	112.97.201.254(广东-东莞)	1	1	8	7	5	1	2	6	3	4	1	2	7	5	6	8	3	4	5	3	7	6	2	8	4	1	2	7	4	5	1	3	8	6	1	2	8	3	4	7	5	6	1	2	3	4
35	91秒	Wechat	219.128.230.201(广东-佛山)	1	1	-2	-2	-2	-2	-2	-2	1	-2	-2	-2	-2	-2	-2	-2	-2	1	-2	1	-2	-2	-2	-2	-2	-2	-2	-2	-2	-2	1	-2	-2	-2	-2	-2	-2	-2	1	-2	-2	-2	-2	-2	-2	1
36	100S	Wechat	219.128.230.88(广东-佛山)	1	4	1	2	3	4	5	6	7	8	1	2	3	4	5	6	7	8	7	1	2	4	3	8	5	6	2	3	1	4	5	6	7	8	5	8	6	4	3	7	1	2	6	7	2	3
37	188S	Wechat	183.38.75.22(广东-深圳)	1	1	5	8	6	4	3	1	7	2	1	2	3	4	5	6	7	8	5	1	2	6	3	4	7	8	1	3	5	2	4	6	8	7	1	7	3	8	2	5	4	6	1	8	7	4
38	269S	Wechat	219.135.121.219(广东-佛山)	2	1	8	7	1	4	5	2	3	6	2	8	3	4	7	5	6	1	6	5	4	7	3	8	1	2	8	5	7	3	1	4	6	2	8	7	6	5	2	3	4	1	6	5	8	7
39	73秒	Wechat	183.46.253.214(广东-汕头)	1	1	-2	-2	-2	1	2	-2	-2	-2	-2	-2	-2	1	-2	2	-2	-2	-2	1	2	-2	-2	-2	-2	-2	-2	-2	-2	-2	1	-2	2	-2	-2	-2	2	-2	1	-2	-2	-2	-2	-2	-2	2
40	298S	Wechat	219.128.230.180(广东-佛山)	1	1	1	5	3	4	2	6	8	7	1	6	2	3	7	4	5	8	2	5	1	6	7	3	4	8	1	7	2	3	4	8	5	6	4	3	2	5	7	6	8	1	1	2	7	3
41	88秒	Wechat	219.135.121.129(广东-佛山)	1	1	-2	-2	-2	1	-2	-2	-2	-2	1	-2	-2	-2	-2	-2	-2	-2	1	-2	-2	-2	-2	-2	-2	-2	1	2	-2	-2	-2	-2	-2	-2	1	-2	-2	2	-2	-2	-2	-2	-2	-2	2	-2
42	161秒	Wechat	219.135.121.233(广东-佛山)	1	1	-2	1	-2	-2	-2	-2	-2	-2	-2	1	-2	-2	-2	-2	-2	-2	-2	-2	1	-2	-2	-2	-2	-2	-2	-2	-2	1	-2	-2	-2	-2	-2	1	-2	-2	-2	-2	-2	-2	-2	-2	-2	-2
43	418S	Wechat	219.128.230.238(广东-佛山)	1	1	7	8	4	2	5	1	6	3	6	1	2	8	3	4	5	7	7	6	8	5	4	3	2	1	8	3	4	5	6	2	7	1	7	8	5	1	3	2	4	6	6	5	3	7
44	404S	Wechat	219.128.230.150(广东-佛山)	2	1	5	8	4	3	6	1	2	7	6	7	3	8	2	1	5	4	3	6	8	2	7	1	4	5	8	7	2	3	5	1	6	4	7	8	6	2	3	1	5	4	7	5	2	3
45	435S	Wechat	219.135.121.146(广东-佛山)	2	1	7	8	3	4	5	2	1	6	3	4	7	8	5	6	1	2	5	4	8	7	6	2	3	1	6	4	7	5	3	2	8	1	5	4	6	7	1	3	8	2	5	7	8	6
46	234S	Wechat	219.128.230.14(广东-佛山)	1	1	5	3	2	4	1	8	6	7	3	8	5	2	7	4	6	1	5	8	6	3	2	4	7	1	8	2	5	3	1	4	6	7	7	5	8	3	1	6	2	4	5	8	6	4
47	463S	Wechat	219.135.121.229(广东-佛山)	2	1	1	4	3	2	7	6	8	5	1	2	6	8	7	4	3	5	2	1	7	8	6	3	5	4	2	-2	3	-2	-2	1	-2	-2	1	-2	-2	-2	-2	2	-2	-2	-2	-2	-2	-2
48	499S	Wechat	183.46.92.225(广东-汕头)	2	1	8	7	4	3	2	5	1	6	1	2	6	4	8	7	3	5	5	4	7	6	8	3	2	1	5	7	3	4	2	6	8	1	4	8	2	5	7	3	6	1	4	5	8	6
49	297秒	Wechat	219.128.230.186(广东-佛山)	1	1	1	2	-2	3	-2	-2	5	4	1	2	-2	3	4	-2	-2	-2	-2	1	3	2	4	5	-2	6	1	2	3	4	5	6	7	8	2	-2	3	4	1	5	6	7	1	-2	-2	2
50	475S	Wechat	120.136.33.82(广东-东莞)	2	1	7	8	5	1	2	3	4	6	5	3	8	2	6	7	4	1	8	5	6	7	3	4	1	2	8	6	4	5	1	2	7	3	8	5	6	3	1	2	7	4	8	5	6	7
51	574S	Wechat	219.128.230.182(广东-佛山)	2	1	1	4	3	2	7	8	5	6	4	1	8	6	3	2	7	5	3	4	5	2	8	6	7	1	5	1	3	2	7	6	8	4	5	4	2	1	3	7	8	6	8	1	4	7
52	524秒	Wechat	219.135.121.229(广东-佛山)	2	1	1	2	3	4	5	-2	6	-2	1	2	-2	-2	-2	-2	3	-2	3	1	-2	-2	-2	-2	-2	2	6	5	4	7	1	2	8	3	5	6	4	1	3	7	8	2	3	8	6	5
53	603S	Wechat	219.135.121.187(广东-佛山)	2	1	2	8	3	1	4	5	6	7	3	4	7	1	8	5	2	6	4	1	2	5	7	6	8	3	4	7	1	2	6	5	8	3	1	5	2	3	6	7	8	4	5	4	8	6
54	643S	Wechat	183.46.57.199(广东-汕头)	2	1	3	8	4	1	5	7	2	6	4	5	3	8	7	2	6	1	3	1	6	5	7	8	2	4	3	4	5	6	1	7	8	2	1	8	5	2	4	6	7	3	5	1	8	6
55	638S	Wechat	219.135.121.148(广东-佛山)	2	1	2	4	5	3	6	8	1	7	2	1	7	4	5	8	3	6	2	6	3	8	7	5	4	1	6	5	7	4	1	3	8	2	7	6	3	1	4	8	5	2	6	8	7	5
56	678S	Wechat	219.135.121.199(广东-佛山)	2	1	7	8	3	1	5	4	2	6	1	3	7	8	2	4	5	6	1	2	7	6	5	4	8	3	2	7	1	3	6	5	8	4	2	7	3	1	4	5	8	6	6	1	8	5
57	730S	Wechat	183.46.210.60(广东-汕头)	2	1	1	8	4	3	5	7	6	2	1	2	6	7	4	5	3	8	2	1	6	5	7	4	8	3	3	2	4	8	5	6	7	1	2	5	3	1	6	7	8	4	6	3	5	7
58	578S	Wechat	223.104.69.39(广东-佛山)	2	1	7	8	4	1	6	3	2	5	2	5	6	8	4	3	7	1	6	7	8	4	5	1	2	3	7	4	5	8	3	1	6	2	6	8	5	4	3	1	7	2	5	6	8	7
59	699S	Wechat	223.104.63.148(广东-深圳)	2	1	1	7	4	3	2	8	5	6	1	2	3	7	5	4	6	8	1	2	4	8	6	5	7	3	5	7	4	6	2	1	8	3	4	5	8	1	7	6	3	2	8	1	3	6
60	619S	Wechat	219.135.121.133(广东-佛山)	2	1	1	7	4	2	5	3	6	8	1	5	6	2	3	7	4	8	3	1	5	8	6	7	2	4	7	2	3	6	1	4	8	5	3	6	4	1	2	7	8	5	7	4	5	8
61	847S	Wechat	219.135.121.238(广东-佛山)	2	1	2	5	8	3	4	1	6	7	1	2	3	5	8	7	6	4	4	2	8	7	5	1	6	3	8	3	5	7	2	1	6	4	8	4	3	1	6	5	7	2	5	8	4	7
62	881S	Wechat	219.128.230.1(广东-佛山)	2	1	2	6	1	5	7	3	4	8	1	2	4	3	6	5	8	7	5	3	1	7	8	6	2	4	2	1	5	8	7	3	4	6	3	1	4	2	6	5	8	7	7	2	8	6
63	1009S	Wechat	14.150.55.214(广东-广州)	2	1	1	5	4	3	7	6	8	2	2	1	3	6	5	4	7	8	2	1	6	5	7	4	8	3	1	7	2	3	4	6	8	5	1	3	7	2	6	4	8	5	3	4	7	6
64	176秒	Wechat	219.128.230.27(广东-佛山)	2	1	-2	-2	-2	-2	-2	-2	1	-2	1	8	2	7	6	3	4	5	2	1	3	5	4	6	7	8	3	2	1	6	4	5	7	8	3	2	1	4	8	5	6	7	4	1	3	2
65	346S	Wechat	39.144.198.7(江西-南昌)	1	1	7	4	2	1	5	3	8	6	2	7	6	1	4	3	5	8	4	8	3	2	5	7	1	6	3	7	4	6	2	1	8	5	3	8	5	1	4	6	7	2	6	3	7	4
66	124S	Wechat	219.135.121.228(广东-佛山)	1	1	7	4	8	1	2	3	5	6	3	2	4	1	6	8	5	7	8	4	5	2	6	3	7	1	6	7	5	2	3	4	8	1	7	5	1	2	6	3	8	4	6	7	4	3
67	126S	Wechat	112.96.82.200(广东-佛山)	1	1	5	4	7	8	1	3	2	6	3	7	4	2	1	6	5	-2	6	3	2	4	7	5	-2	1	6	5	2	4	3	7	1	8	7	1	4	3	2	5	6	8	8	6	4	1
68	197秒	Wechat	219.135.121.219(广东-佛山)	2	1	-2	-2	1	-2	-2	-2	-2	-2	-2	-2	-2	1	-2	-2	-2	-2	-2	-2	-2	-2	-2	-2	-2	1	-2	-2	-2	-2	1	-2	-2	-2	1	-2	-2	-2	-2	-2	-2	-2	-2	1	-2	-2
69	252S	Wechat	183.38.153.213(广东-佛山)	2	1	7	8	2	1	3	4	5	6	8	7	6	5	4	3	2	1	8	7	5	6	4	3	1	2	8	3	6	7	2	4	1	5	8	7	5	6	4	3	1	2	6	8	5	7
70	296S	Wechat	219.128.230.41(广东-佛山)	1	1	2	6	3	4	5	1	8	7	8	4	5	3	6	2	7	1	3	4	2	1	7	5	6	-2	3	8	2	1	5	4	6	7	3	-2	2	1	4	6	5	7	5	3	4	6
71	254秒	链接	219.135.121.149(广东-佛山)	2	1	-2	-2	-2	-2	-2	-2	1	-2	1	-2	-2	-2	-2	-2	-2	-2	1	-2	-2	-2	-2	-2	-2	-2	-2	-2	-2	-2	1	-2	-2	-2	-2	-2	-2	-2	1	-2	-2	-2	-2	-2	-2	-2
72	409S	Wechat	219.135.121.83(广东-佛山)	2	1	7	8	4	2	3	1	5	6	8	2	7	6	3	4	5	1	7	4	8	6	5	1	2	3	8	4	2	3	5	1	7	6	8	5	6	7	4	3	1	2	2	5	8	7
73	434S	Wechat	219.135.121.198(广东-佛山)	2	1	4	3	6	2	5	8	1	7	4	1	8	5	7	6	3	2	4	2	3	6	5	7	8	1	6	7	5	3	2	1	8	4	2	6	3	1	5	8	7	4	5	6	8	3
74	477S	Wechat	219.128.230.204(广东-佛山)	2	1	3	8	2	1	5	7	4	6	1	2	6	3	8	7	4	5	2	3	4	5	6	7	8	1	4	7	5	6	1	2	8	3	1	5	6	2	3	7	8	4	3	4	8	5
75	369S	Wechat	219.135.121.94(广东-佛山)	2	1	1	2	3	4	5	6	7	8	1	2	3	4	5	6	7	8	1	2	3	4	5	6	7	8	1	2	3	4	5	6	7	8	1	2	3	4	5	6	7	8	2	1	3	4
76	534S	Wechat	219.135.121.119(广东-佛山)	2	1	6	8	4	1	2	5	3	7	2	3	4	7	8	6	5	1	3	2	6	5	4	8	7	1	3	4	7	2	1	6	8	5	2	5	4	1	6	7	8	3	5	6	2	8
77	449S	Wechat	223.104.76.45(广东-广州)	2	1	2	4	3	1	8	7	5	6	4	3	6	5	7	8	1	2	3	2	5	6	7	4	8	1	6	7	5	4	1	3	8	2	4	5	6	3	1	7	8	2	6	5	2	7
78	653S	Wechat	219.135.121.31(广东-佛山)	2	1	2	8	1	5	6	4	3	7	3	4	8	7	5	6	2	1	4	3	7	8	5	6	1	2	4	7	5	6	1	3	8	2	4	6	5	3	2	7	8	1	4	7	8	5
79	675S	Wechat	219.128.230.112(广东-佛山)	2	1	6	7	3	1	2	5	4	8	3	4	6	7	5	8	1	2	3	2	5	4	6	7	8	1	5	7	4	6	2	3	8	1	1	7	4	3	5	6	8	2	5	4	8	7
80	178秒	Wechat	219.135.121.71(广东-佛山)	2	1	-2	-2	-2	-2	-2	-2	1	-2	-2	-2	-2	1	-2	-2	-2	-2	-2	-2	-2	-2	-2	-2	1	-2	-2	-2	-2	-2	1	-2	-2	-2	-2	-2	-2	-2	1	-2	-2	-2	-2	-2	-2	1
81	703S	Wechat	219.135.121.28(广东-佛山)	2	1	3	5	8	1	4	7	2	6	1	2	8	7	4	6	3	5	3	2	8	7	5	6	4	1	5	8	3	6	1	2	7	4	1	5	6	2	3	4	8	7	3	2	4	5
82	739S	Wechat	223.104.69.46(广东-佛山)	2	1	2	7	1	3	6	5	4	8	4	5	7	8	6	2	3	1	4	2	7	6	3	5	8	1	7	6	4	5	1	3	8	2	4	3	6	1	7	5	8	2	6	3	8	5
83	606S	Wechat	219.135.121.197(广东-佛山)	2	1	7	5	2	1	3	6	4	8	3	5	8	1	4	6	7	2	5	1	4	7	3	8	6	2	3	7	5	6	1	2	8	4	1	3	4	5	6	2	7	8	7	8	6	5
84	255S	Wechat	121.225.19.207(江苏-南京)	2	2	1	2	5	6	3	7	4	8	4	2	7	3	1	6	8	5	3	2	7	8	1	6	4	5	3	6	2	1	8	5	4	7	3	8	1	5	7	2	6	4	4	1	8	5
85	242S	Wechat	150.223.44.71(内蒙古-呼和浩特)	2	2	1	3	4	7	6	8	5	2	7	1	2	6	4	3	8	5	3	5	2	4	7	1	6	8	3	6	1	5	7	8	2	4	1	4	6	5	2	7	3	8	5	3	4	6
86	218S	Wechat	103.53.211.54(北京-北京)	2	2	1	4	5	7	3	8	6	2	3	1	5	4	2	7	8	6	5	4	7	3	1	2	8	6	5	7	1	4	8	2	3	6	1	4	7	5	2	3	6	8	6	1	5	2
87	180S	Wechat	36.103.228.92(宁夏-中卫)	2	2	2	3	8	4	1	7	6	5	4	7	2	6	1	5	8	3	3	1	5	6	7	4	2	8	5	7	2	1	6	4	3	8	1	8	5	7	6	3	4	2	7	1	8	5
88	185S	Wechat	222.94.105.148(江苏-南京)	2	2	1	4	6	3	5	7	8	2	4	1	7	2	6	8	5	3	2	4	1	3	8	5	6	7	1	7	2	5	8	4	6	3	1	2	3	5	4	6	7	8	4	1	6	3
89	200S	Wechat	205.6.57.253(湖南-长沙)	1	2	1	2	3	8	4	5	7	6	2	4	3	6	1	8	7	5	1	4	5	8	3	2	7	6	3	6	2	8	7	4	1	5	1	6	5	4	7	3	2	8	3	1	5	7
90	197S	Wechat	113.62.201.202(西藏-拉萨)	2	2	2	1	8	4	3	5	7	6	6	7	4	3	1	2	5	8	5	1	6	3	4	2	7	8	3	1	4	5	8	2	7	6	1	5	3	4	2	6	7	8	3	6	4	7
91	247S	Wechat	121.225.19.207(江苏-南京)	1	2	2	3	7	6	1	8	4	5	5	7	6	1	3	2	8	4	4	2	1	3	8	6	5	7	6	2	1	5	3	8	4	7	8	2	7	3	5	4	1	6	7	1	8	3
92	257S	Wechat	42.248.122.63(辽宁-营口)	1	2	1	8	6	7	5	3	4	2	3	7	5	2	4	1	6	8	3	1	5	2	6	8	4	7	2	3	1	8	6	7	5	4	1	2	5	6	3	4	7	8	6	1	7	8
93	284S	Wechat	113.250.53.28(重庆-重庆)	1	2	1	4	6	5	3	2	8	7	3	4	8	1	2	7	6	5	3	2	1	4	6	5	7	8	1	2	5	3	6	4	8	7	1	8	6	5	4	3	2	7	3	2	4	8
94	301S	Wechat	113.250.53.28(重庆-重庆)	2	2	8	7	4	6	2	5	1	3	3	7	8	2	1	6	5	4	2	1	4	8	3	6	7	5	3	2	7	1	5	4	8	6	1	7	4	2	6	3	5	8	6	2	4	7
95	199S	Wechat	36.40.72.19(陕西-西安)	1	2	1	3	5	8	2	6	4	7	5	4	1	6	2	7	3	8	3	2	1	5	4	8	7	6	1	2	3	5	7	6	4	8	2	1	8	3	5	4	7	6	6	1	5	4
96	198S	Wechat	220.197.141.212(青海-西宁)	2	2	1	7	8	6	2	5	3	4	3	2	1	5	7	6	4	8	1	5	7	2	8	4	3	6	1	7	2	4	5	3	8	6	1	2	3	4	5	6	7	8	1	4	3	7
97	193S	Wechat	42.101.9.20(黑龙江-哈尔滨)	2	2	1	4	5	2	7	8	6	3	1	2	3	8	4	7	6	5	3	2	6	5	4	8	1	7	2	1	4	3	6	8	5	7	2	1	8	7	5	3	6	4	5	1	4	3
98	190S	Wechat	120.57.77.206(安徽-淮北)	2	2	1	6	2	3	4	8	5	7	2	1	3	4	5	7	6	8	6	4	1	2	5	3	7	8	2	6	1	5	8	4	3	7	1	3	7	8	4	2	5	6	6	1	5	8
99	191S	Wechat	119.132.42.98(广东-珠海)	1	2	2	3	5	4	6	8	7	1	4	2	1	6	3	5	8	7	3	1	4	5	7	6	2	8	1	7	2	6	8	3	5	4	2	7	3	5	1	4	6	8	7	1	3	2
100	219S	Wechat	121.225.19.207(江苏-南京)	1	2	2	3	5	4	6	7	1	8	1	5	2	6	3	4	8	7	2	1	4	3	5	6	7	8	3	6	2	4	7	1	5	8	5	2	6	3	1	4	7	8	2	4	8	6
101	187S	Wechat	218.78.102.181(上海-上海)	2	2	1	5	4	8	3	6	7	2	6	2	4	7	1	5	3	8	3	2	4	7	5	6	1	8	3	4	1	2	8	5	6	7	2	1	8	3	4	5	6	7	7	3	5	4
102	183S	Wechat	106.58.199.12(云南-昆明)	1	2	1	2	7	6	3	8	4	5	6	5	7	1	2	4	8	3	1	3	6	5	8	4	7	2	1	2	5	4	7	3	8	6	1	2	6	5	7	3	4	8	5	2	8	6
103	187S	Wechat	49.7.112.189(北京-北京)	1	2	1	4	8	6	2	5	7	3	3	5	1	4	2	7	6	8	2	4	3	5	6	1	7	8	1	6	4	2	8	5	7	3	2	4	8	5	1	3	6	7	5	3	7	2
104	180S	Wechat	42.97.47.118(吉林-长春)	1	2	1	8	4	3	5	7	6	2	3	2	5	1	4	8	7	6	3	2	7	1	4	6	8	5	1	4	3	2	8	6	7	5	1	2	7	3	6	5	8	4	2	1	7	4
105	194S	Wechat	182.151.22.141(四川-成都)	2	2	1	3	6	7	5	4	8	2	4	3	7	2	1	5	6	8	8	1	6	7	4	2	3	5	6	7	1	4	8	2	5	3	1	8	5	3	7	6	2	4	5	1	7	2
106	204S	Wechat	42.81.137.115(天津-天津)	1	2	1	4	2	3	7	8	6	5	6	5	4	3	2	1	7	8	7	1	6	2	3	5	4	8	1	3	2	8	5	4	7	6	1	2	7	5	6	8	3	4	4	1	8	3
107	188S	Wechat	36.103.228.92(宁夏-中卫)	1	2	2	5	4	8	3	6	7	1	5	1	2	3	4	7	8	6	1	4	2	5	7	3	8	6	2	1	5	3	6	4	7	8	1	4	2	6	3	7	5	8	6	5	8	1
108	209S	Wechat	114.96.67.254(安徽-芜湖)	2	2	1	7	6	2	5	8	3	4	7	1	5	2	8	3	6	4	1	3	8	5	2	4	6	7	3	6	1	4	8	2	5	7	1	2	5	4	7	6	3	8	6	1	8	5
109	204S	Wechat	36.137.32.192(山东-济南)	1	2	1	6	5	2	7	8	3	4	7	1	3	2	6	4	8	5	2	4	3	8	1	5	7	6	3	7	1	6	2	4	8	5	1	2	8	4	3	5	7	6	4	3	2	8
110	214S	Wechat	36.137.32.192(山东-济南)	1	2	1	6	5	2	7	8	3	4	7	1	3	2	6	4	8	5	2	4	3	8	1	5	7	6	3	7	1	6	2	4	8	5	1	2	8	4	3	5	7	6	4	3	2	8
111	199S	Wechat	1.71.134.12(山西-太原)	1	2	1	4	5	3	6	7	8	2	4	3	7	6	2	1	5	8	1	4	6	3	2	7	5	8	4	5	3	1	8	2	7	6	1	2	5	6	7	4	3	8	7	4	6	3
112	192S	Wechat	222.84.249.158(广西-南宁)	2	2	1	6	3	8	4	5	7	2	5	4	2	6	7	3	8	1	3	1	2	5	8	4	7	6	1	5	3	4	7	2	6	8	1	3	5	8	2	4	6	7	5	1	3	6
113	191S	Wechat	180.102.128.64(江苏-南京)	2	2	1	2	3	5	4	6	8	7	2	6	1	5	7	8	4	3	2	1	6	4	3	7	5	8	1	4	2	6	8	3	7	5	1	2	5	4	3	6	7	8	6	4	5	3
114	199S	Wechat	222.187.239.48(江苏-宿迁)	2	2	1	4	8	6	3	2	5	7	2	3	7	6	1	4	8	5	6	2	3	7	8	4	1	5	1	4	2	3	8	6	5	7	1	4	6	7	3	5	2	8	5	2	7	1
115	180S	Wechat	106.225.185.39(江西-九江)	1	2	1	8	4	6	3	5	7	2	2	1	3	6	4	7	5	8	2	1	3	7	6	5	4	8	3	7	1	8	5	2	6	4	1	4	6	5	2	3	7	8	5	1	7	8
116	198S	Wechat	119.249.54.62(河北-保定)	2	2	1	2	6	3	4	8	5	7	3	4	7	2	1	8	5	6	3	1	6	5	4	7	2	8	4	6	3	2	8	7	5	1	1	2	4	7	5	3	8	6	7	5	4	8
117	187S	Wechat	103.103.200.199(河南-新乡)	1	2	2	4	7	8	1	5	3	6	3	4	1	6	2	7	5	8	2	1	6	4	7	3	5	8	1	6	4	2	8	5	7	3	1	2	5	7	4	6	3	8	5	4	6	3
118	212S	Wechat	110.42.97.28(浙江-宁波)	1	2	1	2	3	6	4	7	5	8	1	4	6	5	7	3	2	8	4	2	6	3	5	1	8	7	3	1	4	6	8	7	2	5	2	6	5	3	7	1	8	4	7	1	2	6
119	201S	Wechat	58.51.152.26(湖北-孝感)	1	2	1	5	2	8	6	7	4	3	4	2	3	1	6	7	8	5	2	3	7	5	6	1	4	8	2	3	6	7	5	1	4	8	1	3	6	5	2	7	4	8	3	2	5	6
120	188S	Wechat	113.219.208.192(湖南-长沙)	1	2	1	3	4	5	8	6	2	7	7	4	5	1	2	8	3	6	1	2	5	7	4	6	3	8	1	5	4	2	7	6	8	3	1	3	6	7	4	5	2	8	3	1	8	4
121	201S	Wechat	121.204.137.64(福建-福州)	2	2	2	1	7	3	6	8	5	4	3	2	5	4	1	7	8	6	2	1	6	7	5	3	4	8	2	6	1	4	8	7	5	3	3	7	5	8	2	1	4	6	8	7	5	2
122	207S	Wechat	140.246.205.39(贵州-贵阳)	1	2	1	3	7	6	2	4	8	5	4	5	1	6	3	7	8	2	1	6	3	7	4	2	5	8	4	6	2	5	3	1	7	8	1	3	7	5	2	4	6	8	7	2	4	1
123	191S	Wechat	42.248.122.53(辽宁-营口)	1	2	1	2	6	3	4	5	8	7	7	4	1	6	3	5	8	2	2	1	5	3	8	6	4	7	3	4	2	1	8	7	6	5	2	3	5	8	1	4	6	7	1	2	7	6
124	227S	Wechat	42.248.122.53(辽宁-营口)	1	2	1	2	5	4	3	6	7	8	5	4	3	6	7	8	1	2	2	1	4	8	7	5	3	6	1	2	4	3	7	5	6	8	1	4	7	6	2	3	8	5	4	1	7	8
125	189S	Wechat	219.153.96.29(重庆-重庆)	2	2	2	3	6	4	1	8	5	7	7	2	3	4	1	8	5	6	5	1	2	8	7	6	4	3	2	8	5	1	3	7	4	6	1	3	4	6	2	7	5	8	4	3	7	8
126	191S	Wechat	36.133.250.83(陕西-西安)	1	2	1	4	6	8	2	5	3	7	6	5	1	3	7	2	4	8	1	3	5	7	2	4	8	6	3	7	6	2	1	5	8	4	1	5	8	3	6	4	2	7	3	5	7	1
127	206S	Wechat	36.133.250.83(陕西-西安)	1	2	1	5	6	2	3	8	7	4	2	6	8	4	1	5	3	7	4	2	5	3	7	1	8	6	1	3	4	5	2	6	7	8	2	1	6	8	5	3	4	7	6	3	8	4
128	189S	Wechat	113.4.130.95(黑龙江-哈尔滨)	2	2	2	3	1	7	8	6	5	4	4	7	3	6	2	1	5	8	2	4	3	5	7	6	1	8	2	3	1	5	8	7	6	4	1	2	4	3	5	7	8	6	3	7	5	1
129	186S	Wechat	121.225.19.207(江苏-南京)	2	2	1	3	4	7	2	6	8	5	4	2	5	7	3	1	6	8	1	2	5	4	6	7	3	8	4	2	7	1	8	3	5	6	1	4	6	2	5	3	8	7	5	2	7	3
130	188S	Wechat	36.32.51.203(安徽-合肥)	1	2	1	2	5	3	4	8	6	7	1	3	4	2	6	7	5	8	2	1	7	3	6	4	5	8	6	1	2	3	5	4	7	8	1	8	5	3	2	7	4	6	7	4	8	6
131	190S	Wechat	140.250.94.148(山东-威海)	2	2	1	7	6	2	8	4	3	5	1	3	2	6	4	7	5	8	1	2	3	4	6	8	5	7	3	1	2	4	7	5	6	8	2	4	6	7	3	1	5	8	6	3	4	7
132	467S	Wechat	59.39.225.133(广东-东莞)	2	2	1	5	3	8	2	6	4	7	2	5	3	4	1	7	6	8	4	1	7	2	6	5	3	8	1	7	6	5	3	4	2	8	1	6	7	5	3	2	4	8	4	3	6	5
133	206S	Wechat	201.110.82.39(广西-桂林)	2	2	1	2	4	3	7	6	8	5	1	3	7	4	6	8	5	2	4	1	2	3	6	7	5	8	2	7	1	4	3	5	6	8	1	2	6	4	5	3	7	8	7	6	4	2
134	201S	Wechat	114.232.109.241(江苏-南通)	1	2	1	3	5	6	4	8	7	2	2	3	6	7	5	1	8	4	3	2	4	1	6	8	5	7	7	5	1	3	6	4	2	8	2	1	7	4	3	6	5	8	4	2	8	3
135	187S	Wechat	113.195.121.191(江西-上饶)	2	2	1	3	2	6	4	8	5	7	5	8	2	6	3	1	7	4	1	3	8	5	2	4	6	7	2	4	1	3	6	8	5	7	1	7	2	3	6	5	4	8	6	3	4	7
136	196S	Wechat	27.191.60.125(河北-唐山)	1	2	1	7	6	5	2	8	4	3	2	3	6	7	1	4	5	8	3	4	5	1	7	2	6	8	1	3	2	4	6	5	8	7	2	3	8	1	6	4	7	5	5	3	4	6
137	262S	Wechat	121.225.19.207(江苏-南京)	1	2	1	4	7	5	3	6	2	8	4	1	5	8	3	7	2	6	1	5	6	3	8	4	2	7	7	4	6	2	8	5	3	1	2	5	3	8	6	1	4	7	5	6	4	2
138	194S	Wechat	119.109.51.192(辽宁-大连)	2	2	1	6	2	7	4	5	8	3	1	5	3	7	2	4	8	6	2	1	6	3	8	4	7	5	3	5	1	2	6	4	7	8	1	2	7	4	5	3	8	6	5	3	6	2
139	243S	Wechat	125.87.81.237(重庆-重庆)	2	2	1	6	4	7	2	5	8	3	6	5	3	2	1	4	7	8	1	2	6	5	3	4	7	8	1	7	3	4	5	6	2	8	2	1	6	4	3	5	7	8	7	1	5	3
140	181S	Wechat	36.42.90.200(陕西-咸阳)	2	2	1	5	2	3	4	7	6	8	2	8	3	7	5	6	4	1	1	5	2	4	6	3	7	8	1	8	2	6	7	3	5	4	1	3	5	2	6	4	7	8	5	2	8	1
141	189S	Wechat	14.126.97.65(广东-中山)	2	2	1	3	6	7	5	8	4	2	3	6	7	2	4	5	1	8	6	1	3	5	8	2	4	7	4	2	1	3	8	5	7	6	1	4	6	5	7	2	3	8	2	4	8	5
142	184S	Wechat	119.8.114.33(广西-桂林)	2	2	1	6	8	2	4	7	5	3	1	3	7	2	4	5	6	8	2	3	1	5	6	4	7	8	4	7	5	1	8	2	3	6	1	4	3	5	6	2	8	7	7	1	3	5
143	182S	Wechat	218.78.109.182(上海-上海)	2	2	1	2	6	8	4	7	5	3	2	6	4	5	1	3	8	7	2	1	6	5	7	4	8	3	1	4	2	5	3	7	6	8	1	3	5	4	6	2	8	7	4	7	3	1
144	200S	Wechat	36.133.207.61(四川-成都)	1	2	1	2	8	6	5	3	7	4	4	3	6	2	1	5	7	8	3	4	6	5	1	7	2	8	4	3	1	7	5	6	2	8	1	4	6	2	5	3	7	8	8	3	5	7
145	194S	Wechat	42.81.137.71(天津-天津)	1	2	2	7	4	5	1	8	3	6	6	2	1	4	3	5	7	8	1	5	2	6	4	3	7	8	1	3	8	6	2	5	4	7	1	6	3	4	5	2	7	8	8	3	7	2
146	181S	Wechat	223.244.26.221(安徽-蚌埠)	1	2	1	6	7	3	4	5	8	2	6	1	3	5	4	2	8	7	3	1	2	4	7	6	5	8	3	1	2	6	5	4	7	8	2	1	4	7	5	3	6	8	5	2	8	6
147	184S	Wechat	140.249.18.229(山东-青岛)	1	2	2	3	8	7	1	6	5	4	3	2	1	7	4	6	5	8	2	4	5	6	7	1	3	8	5	3	2	7	6	1	4	8	1	4	6	2	3	7	5	8	4	3	2	6
148	188S	Wechat	124.226.218.148(广西-南宁)	1	2	1	8	7	3	5	2	4	6	2	6	5	3	1	4	7	8	3	2	5	6	8	4	1	7	1	5	3	2	4	7	6	8	2	8	3	7	4	6	1	5	2	5	6	7
149	204S	Wechat	58.218.92.26(江苏-徐州)	1	2	1	4	6	7	3	5	8	2	2	5	6	3	1	4	8	7	1	2	6	3	5	4	8	7	1	7	2	3	6	5	8	4	1	3	6	8	2	7	4	5	4	5	7	6
150	203S	Wechat	106.225.192.192(江西-九江)	1	2	2	3	4	5	1	7	6	8	7	4	5	6	2	1	3	8	3	2	6	1	8	7	5	4	2	3	1	8	6	5	4	7	1	3	2	5	8	6	7	4	7	4	6	5
151	189S	Wechat	36.133.43.245(河南-郑州)	1	2	1	2	8	4	5	3	7	6	6	4	3	2	1	8	5	7	1	2	7	3	4	5	6	8	2	1	4	3	8	7	6	5	2	1	8	4	7	3	5	6	8	2	5	3
152	190S	Wechat	61.153.188.48(浙江-绍兴)	1	2	2	3	8	1	4	5	7	6	5	4	3	1	2	6	8	7	3	6	7	2	1	4	5	8	2	5	3	4	1	6	7	8	1	5	4	6	3	2	7	8	5	1	4	3
153	182S	Wechat	119.96.189.95(湖北-武汉)	1	2	1	6	8	4	2	3	5	7	3	4	5	6	1	7	2	8	1	2	6	5	3	4	8	7	4	1	3	6	5	2	8	7	1	4	2	5	6	3	7	8	4	3	8	5
154	201S	Wechat	27.150.205.202(福建-福州)	1	2	1	8	7	5	2	6	4	3	3	7	6	4	1	5	8	2	2	5	6	3	4	7	1	8	3	5	1	2	6	8	7	4	1	2	8	7	3	5	4	6	3	1	7	4
155	190S	Wechat	60.12.157.5(浙江-金华)	1	2	1	3	4	7	2	6	8	5	8	4	1	2	5	3	6	7	5	2	8	4	6	3	1	7	1	5	6	3	2	4	8	7	1	3	6	4	2	5	7	8	5	1	4	6
156	190S	Wechat	60.12.157.5(浙江-金华)	2	3	1	2	4	3	7	8	6	5	3	1	2	5	4	8	7	6	7	1	5	4	3	6	2	8	3	4	1	5	7	2	6	8	1	2	5	3	6	4	7	8	6	3	5	4
157	208S	Wechat	113.219.241.212(湖南-长沙)	2	3	1	3	7	2	5	4	6	8	6	2	4	5	3	7	1	8	7	1	3	2	6	4	5	8	1	6	4	5	8	2	7	3	1	4	3	6	2	7	5	8	4	1	6	7
158	185S	Wechat	1.87.136.139(陕西-安康)	1	3	1	2	3	5	6	4	8	7	3	4	6	2	1	7	5	8	1	4	5	2	3	6	7	8	1	2	5	8	6	4	3	7	1	6	5	7	2	4	3	8	7	2	3	4
159	183S	Wechat	220.191.34.1(福建-漳州)	2	3	1	4	2	6	7	8	5	3	1	8	2	4	3	6	5	7	1	4	6	3	7	2	5	8	4	1	3	2	7	5	6	8	2	6	5	1	4	7	3	8	3	7	5	4
160	351S	Wechat	121.225.19.207(江苏-南京)	2	3	1	5	7	8	4	3	2	6	5	1	6	4	2	3	8	7	1	2	4	6	5	3	7	8	2	3	5	4	8	7	1	6	1	4	6	3	5	2	7	8	2	8	4	1
161	180S	Wechat	27.112.6.199(天津-天津)	2	3	1	5	6	3	2	8	7	4	3	4	1	8	2	5	6	7	5	3	4	1	2	6	7	8	3	4	1	8	7	5	2	6	1	4	7	6	2	5	3	8	8	1	5	7
162	190S	Wechat	27.112.6.199(天津-天津)	2	3	8	2	3	1	4	6	5	7	2	5	4	6	1	3	8	7	1	2	3	7	6	8	4	5	1	3	6	2	5	7	4	8	1	3	6	5	4	2	7	8	2	3	6	5
163	186S	Wechat	218.78.109.182(上海-上海)	1	3	1	4	6	3	7	8	5	2	5	4	2	3	1	6	7	8	6	3	1	4	7	2	5	8	3	4	2	1	7	8	5	6	1	2	4	6	7	3	5	8	7	1	5	3
164	197S	Wechat	49.7.184.85(北京-北京)	1	3	1	4	3	5	6	7	8	2	6	5	3	2	4	7	8	1	2	1	3	6	4	5	7	8	4	6	2	3	5	1	8	7	1	3	5	2	4	7	8	6	5	3	8	1
165	180S	Wechat	42.97.47.118(吉林-长春)	2	3	1	2	5	4	3	7	6	8	4	3	1	5	2	6	7	8	5	1	7	4	2	3	6	8	2	1	3	4	5	6	7	8	1	5	6	3	4	7	2	8	8	1	2	7
166	181S	Wechat	118.123.3.4(四川-绵阳)	1	3	1	2	8	7	4	6	5	3	3	8	2	4	1	7	5	6	3	1	5	6	4	2	7	8	4	5	1	7	8	2	3	6	1	6	5	2	4	3	7	8	2	4	1	6
167	186S	Wechat	140.249.194.204(山东-青岛)	1	3	1	3	6	8	5	7	2	4	5	1	7	4	3	6	2	8	3	1	5	7	6	8	2	4	1	3	4	6	8	2	5	7	1	5	2	4	6	3	7	8	6	1	2	3
168	186S	Wechat	124.226.218.148(广西-南宁)	2	3	1	4	8	3	2	7	5	6	5	2	6	3	4	1	8	7	3	1	2	5	6	4	7	8	1	3	4	2	7	6	8	5	1	2	4	6	7	3	5	8	4	2	8	6
169	181S	Wechat	114.220.11.237(江苏-苏州)	2	3	1	3	4	6	2	8	7	5	4	2	5	7	1	3	6	8	3	1	6	2	4	5	7	8	1	4	3	6	8	7	5	2	1	7	4	3	5	6	2	8	4	2	3	8
170	197S	Wechat	119.249.54.62(河北-保定)	2	3	1	4	3	7	2	8	6	5	3	2	7	6	4	1	5	8	2	1	5	3	8	7	4	6	5	2	1	4	6	8	3	7	1	5	6	4	2	7	3	8	7	1	6	2
171	209S	Wechat	103.103.200.199(河南-新乡)	2	3	1	7	3	5	2	8	4	6	5	2	4	3	1	6	7	8	2	3	5	1	7	6	4	8	2	4	1	7	5	6	3	8	1	2	6	5	4	3	7	8	7	1	5	6
172	182S	Wechat	36.138.220.25(北京-北京)	2	3	1	5	6	2	3	8	7	4	2	3	1	6	5	7	4	8	1	2	4	7	5	3	8	6	2	4	3	7	8	5	6	1	1	7	3	6	2	5	4	8	4	1	6	2
173	184S	Wechat	60.194.246.112(甘肃-兰州)	2	3	1	4	7	2	8	5	3	6	5	7	2	1	3	8	6	4	3	4	8	2	5	1	7	6	1	4	2	3	8	6	5	7	1	3	5	6	4	2	7	8	6	2	5	3
174	180S	Wechat	60.194.246.112(甘肃-兰州)	1	3	1	2	4	5	7	6	8	3	3	4	8	1	5	2	6	7	1	2	5	7	6	4	3	8	1	4	2	6	3	5	8	7	1	4	6	2	5	3	7	8	5	2	7	6
175	189S	Wechat	27.180.205.202(福建-福州)	1	3	4	2	6	7	3	8	5	1	6	3	4	2	1	7	5	8	3	2	4	8	7	5	1	6	3	2	5	4	6	1	8	7	1	6	4	5	7	2	3	8	7	2	8	3
176	229S	Wechat	180.203.2.65(上海-上海)	2	3	1	4	7	3	2	6	8	5	1	6	5	3	4	8	2	7	1	3	7	5	6	4	2	8	3	4	2	5	7	1	8	6	4	1	5	2	6	3	7	8	8	2	1	6
177	213S	Wechat	180.203.2.65(上海-上海)	1	3	1	2	6	5	3	8	4	7	1	7	3	2	4	8	5	6	2	4	6	5	8	3	1	7	6	8	1	2	3	4	5	7	1	4	5	2	3	6	8	7	7	1	5	3
178	183S	Wechat	36.251.1.246(福建-三明)	2	3	1	3	7	2	5	8	4	6	4	5	3	6	1	2	8	7	1	2	7	5	3	6	4	8	3	1	2	5	8	7	6	4	1	3	4	6	2	5	7	8	6	4	2	7
179	184S	Wechat	36.251.1.246(福建-三明)	1	3	1	5	6	2	3	7	8	4	8	2	1	4	7	6	5	3	3	1	2	4	7	5	6	8	4	3	1	8	2	5	7	6	1	7	6	5	4	2	3	8	8	1	7	6
180	207S	Wechat	36.32.49.222(安徽-合肥)	1	3	1	2	7	6	5	8	3	4	8	5	7	2	1	4	6	3	1	2	8	7	5	3	6	4	2	5	3	6	8	4	7	1	1	5	3	2	6	7	8	4	6	1	7	4
181	192S	Wechat	140.250.88.120(山东-威海)	1	3	2	3	5	4	1	8	6	7	4	1	7	2	5	8	3	6	3	2	7	5	4	1	6	8	1	6	5	2	3	7	8	4	2	6	5	7	3	4	1	8	4	7	1	2
182	186S	Wechat	183.53.108.184(广东-东莞)	2	3	1	4	2	5	3	6	8	7	8	5	3	4	1	6	2	7	3	2	6	4	7	8	1	5	2	3	1	5	7	4	8	6	1	2	5	7	3	4	6	8	2	4	7	6
183	384S	Wechat	201.110.82.97(广西-桂林)	2	3	1	5	7	4	2	6	8	3	1	2	5	3	4	6	8	7	1	2	3	4	7	5	6	8	3	6	1	2	8	7	4	5	1	6	7	2	3	4	8	5	6	4	2	1
184	181S	Wechat	180.120.214.213(江苏-南通)	2	3	1	3	5	6	2	8	7	4	1	2	4	6	5	8	3	7	1	2	7	5	8	3	4	6	2	3	1	5	6	8	7	4	1	2	4	6	5	3	7	8	4	5	6	2
185	181S	Wechat	27.189.129.139(河北-廊坊)	2	3	1	7	4	5	3	6	2	8	3	4	1	2	5	6	7	8	3	1	8	6	2	5	7	4	2	5	1	8	7	4	6	3	1	7	2	3	8	4	5	6	4	5	8	1
186	385S	Wechat	222.94.18.212(江苏-南京)	2	3	2	1	5	7	4	8	6	3	2	7	5	4	3	8	1	6	2	4	8	1	5	6	3	7	2	4	1	3	6	8	5	7	1	2	6	3	5	4	7	8	5	2	3	8
187	183S	Wechat	27.186.184.54(福建-宁德)	2	3	3	4	1	6	7	8	5	2	3	4	7	8	2	6	5	1	4	2	1	5	7	6	3	8	5	3	1	4	8	6	2	7	1	3	7	8	5	6	4	2	7	3	5	2
188	192S	Wechat	120.87.83.200(广东-云浮)	1	3	1	6	5	3	7	2	8	4	7	1	5	2	3	4	6	8	3	1	6	5	7	2	4	8	1	4	2	3	5	7	8	6	1	4	7	6	3	2	5	8	8	2	6	4
189	201S	Wechat	121.207.84.148(福建-泉州)	1	3	1	6	4	2	3	7	8	5	3	2	5	1	4	6	8	7	5	1	6	8	3	4	7	2	1	8	3	4	6	2	7	5	1	3	2	6	4	5	7	8	8	3	6	7
190	205S	Wechat	223.240.49.250(安徽-淮南)	1	3	1	4	3	8	5	7	6	2	6	4	3	2	1	5	7	8	1	2	5	4	7	8	6	3	2	3	7	1	8	5	4	6	1	5	4	8	2	6	3	7	2	5	4	3
191	187S	Wechat	205.149.91.3(辽宁-铁岭)	1	3	1	2	4	6	3	7	8	5	1	4	5	2	3	7	8	6	1	2	5	3	4	6	7	8	3	2	4	5	7	8	1	6	1	2	6	5	3	7	4	8	7	1	2	3
192	200S	Wechat	122.241.10.221(浙江-丽水)	1	3	1	4	8	6	5	2	3	7	7	3	1	4	2	6	8	5	5	1	7	2	8	3	4	6	1	3	4	2	5	6	7	8	3	2	8	5	6	4	1	7	6	1	7	3
193	205S	Wechat	120.34.36.137(福建-漳州)	1	3	1	6	4	8	5	3	7	2	4	2	3	6	5	1	7	8	3	1	4	7	8	5	2	6	2	4	6	3	1	5	7	8	1	7	4	2	5	3	6	8	7	3	2	1
194	182S	Wechat	119.8.114.206(广西-桂林)	1	3	2	6	7	5	4	3	8	1	2	7	5	4	1	6	3	8	3	2	8	6	7	4	1	5	2	4	1	3	8	6	5	7	1	2	4	5	7	6	3	8	3	1	6	7
195	195S	Wechat	180.194.100.74(上海-上海)	1	3	2	1	6	7	4	8	5	3	4	5	6	3	1	7	2	8	1	2	8	5	4	3	6	7	4	7	2	1	8	6	5	3	1	3	7	4	5	8	6	2	2	1	7	6
196	206S	Wechat	36.44.78.27(陕西-西安)	1	2	1	2	6	5	3	7	8	4	7	2	3	8	1	6	5	4	3	1	7	6	2	5	4	8	2	7	5	4	1	3	6	8	1	2	7	5	4	3	6	8	3	1	4	5
197	189S	Wechat	222.94.18.212(江苏-南京)	1	2	1	2	3	6	5	7	8	4	6	2	1	5	3	4	7	8	4	1	6	5	8	2	3	7	1	8	4	7	2	3	6	5	1	2	4	5	3	7	6	8	7	3	4	1
198	191S	Wechat	222.35.227.246(北京-北京)	1	2	1	2	5	4	3	6	8	7	2	5	3	7	4	1	8	6	1	2	3	8	6	4	5	7	1	2	3	6	5	8	4	7	1	4	3	6	5	8	2	7	6	2	5	1
199	184S	Wechat	222.94.18.212(江苏-南京)	1	2	1	6	5	2	4	7	8	3	1	3	4	2	5	7	6	8	2	1	3	5	7	4	6	8	2	1	3	5	7	4	6	8	3	2	5	1	4	7	6	8	4	2	8	5
200	189S	Wechat	61.201.83.127(上海-上海)	1	2	1	2	8	5	4	7	6	3	2	1	6	5	3	4	7	8	3	1	7	5	4	2	6	8	4	3	5	2	8	1	6	7	1	4	7	3	5	2	6	8	8	6	4	3
201	187S	Wechat	61.201.83.127(上海-上海)	1	2	1	6	7	4	5	8	2	3	4	1	6	5	3	2	7	8	1	2	5	4	7	6	3	8	1	3	2	5	8	4	6	7	1	5	3	7	2	4	6	8	1	4	7	6
202	182S	Wechat	223.242.120.24(安徽-蚌埠)	2	2	1	3	6	5	4	7	8	2	3	5	8	6	4	2	1	7	3	4	6	1	5	2	7	8	6	4	1	2	5	7	8	3	2	5	7	6	4	3	1	8	4	7	3	8
203	193S	Wechat	114.99.1.78(安徽-铜陵)	2	2	2	4	5	6	3	7	8	1	4	5	2	6	1	7	8	3	1	2	7	5	4	3	6	8	1	4	5	7	6	3	2	8	1	4	6	3	2	5	7	8	6	3	8	4
204	190S	Wechat	36.42.91.12(陕西-咸阳)	2	2	1	7	5	8	2	3	6	4	1	6	2	3	7	4	5	8	1	5	8	4	2	7	3	6	2	1	3	4	6	5	7	8	1	5	7	4	6	3	2	8	1	3	5	8
205	185S	Wechat	113.134.12.193(陕西-商洛)	1	2	1	7	2	6	5	3	4	8	7	2	3	1	4	5	6	8	2	1	4	3	7	5	6	8	3	4	2	1	5	7	6	8	1	6	3	4	5	7	2	8	4	2	1	8
206	189S	Wechat	36.6.138.77(安徽-淮北)	2	4	2	1	7	6	4	5	8	3	6	5	2	4	1	8	7	3	1	3	7	2	8	5	4	6	1	6	2	3	7	4	5	8	1	4	7	2	5	6	3	8	4	3	7	6
207	198S	Wechat	36.251.141.4(福建-泉州)	1	4	1	2	7	8	5	4	6	3	2	6	1	4	3	7	8	5	5	3	2	1	4	6	8	7	5	7	2	1	8	6	4	3	1	4	6	5	2	3	7	8	7	2	6	5
208	338S	Wechat	120.32.76.126(陕西-渭南)	2	4	1	3	4	7	2	8	6	5	2	6	3	5	1	8	7	4	3	2	8	1	5	4	7	6	2	1	3	5	8	4	7	6	1	8	6	7	5	3	2	4	8	6	4	2
209	188S	Wechat	180.194.100.73(上海-上海)	1	4	1	4	7	2	5	6	8	3	6	8	3	2	1	4	7	5	1	5	6	2	7	4	8	3	1	2	3	6	8	4	5	7	1	2	5	4	3	6	7	8	8	3	2	5
210	201S	Wechat	180.194.100.73(上海-上海)	1	4	1	7	2	4	6	5	8	3	8	3	2	1	7	4	5	6	3	1	7	6	4	2	5	8	2	4	1	6	5	8	3	7	2	5	6	4	7	1	3	8	3	2	8	7
211	184S	Wechat	114.237.200.233(江苏-连云港)	1	4	1	4	7	5	3	8	6	2	5	1	7	2	8	3	4	6	2	4	7	8	3	1	5	6	1	4	3	2	8	7	5	6	1	2	3	7	5	4	6	8	3	2	4	8
212	294S	Wechat	222.94.18.182(江苏-南京)	2	4	1	6	2	8	3	5	7	4	3	1	6	5	2	7	4	8	2	4	1	6	5	7	3	8	2	4	1	3	6	7	5	8	1	8	3	6	2	4	5	7	4	2	6	5
213	197S	Wechat	223.243.234.98(安徽-蚌埠)	1	4	1	2	4	3	7	8	6	5	5	2	4	1	3	6	7	8	2	1	3	4	7	5	6	8	3	5	4	1	2	7	6	8	2	6	7	1	5	4	3	8	1	3	8	5
214	194S	Wechat	223.243.251.12(安徽-蚌埠)	1	4	1	4	6	3	2	7	8	5	6	1	3	5	2	4	7	8	2	6	1	4	5	3	7	8	2	5	1	3	6	7	4	8	1	2	5	7	4	3	6	8	4	2	7	1
215	195S	Wechat	111.72.25.105(江西-抚州)	1	4	1	4	6	5	3	8	2	7	7	2	1	4	6	5	3	8	2	1	6	5	3	4	7	8	4	1	5	3	7	2	6	8	1	8	3	6	2	5	7	4	7	4	1	5
216	204S	Wechat	1.199.31.191(河南-济源)	2	4	1	3	5	6	4	2	7	8	2	1	8	3	5	6	7	4	1	5	4	7	6	2	3	8	1	2	3	7	8	6	4	5	2	3	1	4	5	7	6	8	4	2	8	3
217	194S	Wechat	119.120.20.206(广东-中山)	1	4	1	2	6	4	3	8	5	7	4	2	3	1	5	7	8	6	2	1	8	6	4	3	5	7	6	5	3	1	7	8	2	4	2	6	4	7	1	3	8	5	2	1	7	6
218	204S	Wechat	113.138.185.197(陕西-商洛)	2	4	1	4	7	2	5	8	3	6	2	8	5	7	3	4	1	6	6	4	8	5	3	2	1	7	4	1	6	3	8	2	5	7	1	6	3	5	4	2	8	7	4	2	7	5
219	185S	Wechat	124.94.253.131(辽宁-鞍山)	1	4	1	3	4	7	2	8	6	5	2	7	4	3	1	6	5	8	2	1	5	4	7	6	3	8	4	3	2	1	6	8	5	7	1	8	2	5	3	6	7	4	7	2	8	4
220	198S	Wechat	59.39.196.143(广东-东莞)	2	4	2	1	8	5	3	6	4	7	6	4	2	1	3	8	5	7	3	2	7	6	4	1	5	8	1	4	2	5	8	6	7	3	1	3	7	6	2	5	4	8	6	1	5	2
221	181S	Wechat	36.44.79.57(陕西-西安)	1	4	1	3	6	4	7	8	2	5	2	4	3	7	6	1	5	8	4	2	8	7	3	5	6	1	2	3	1	4	8	7	5	6	2	3	5	4	6	1	7	8	2	1	8	5
222	183S	Wechat	110.85.200.241(福建-漳州)	2	4	1	4	5	3	6	8	7	2	8	3	1	5	2	7	6	4	2	1	5	6	3	4	8	7	3	1	2	7	6	4	5	8	1	5	6	7	4	3	2	8	6	3	1	7
223	188S	Wechat	27.189.190.243(福建-宁德)	2	4	3	4	7	2	1	5	6	8	4	1	7	8	3	5	6	2	1	2	6	4	5	8	7	3	4	1	2	5	7	6	3	8	1	4	7	6	2	3	5	8	7	1	5	4
		Wechat
		Wechat
		Wechat
		Wechat
		Wechat
		Wechat
		Wechat
		Wechat
		Wechat
		Wechat
		Wechat
		Wechat
[truncated: 76 more columns]

## Sheet: Sheet2
序号	提交答卷时间	所用时间	来源	来源详情	来自IP	您的性别	您的年龄	1 (A)	1 (B)	1 (C)	1 (D)	1 (E)	1 (F)	1 (G)	1 (H)	2 (A)	2 (B)	2 (C)	2 (D)	2 (E)	2 (F)	2 (G)	2 (H)	3 (A)	3 (B)	3 (C)	3 (D)	3 (E)	3 (F)	3 (G)	3 (H)	4 (A)	4 (B)	4 (C)	4 (D)	4 (E)	4 (F)	4 (G)	4 (H)	5 (A)	5 (B)	5 (C)	5 (D)	5 (E)	5 (F)	5 (G)	5 (H)	6 (A)	6 (B)
1	2022/11/24 11:32:52	167秒	微信	N/A	183.38.20.150(广东-佛山)	1	1	1	2	3	4	5	6	7	8	1	3	2	4	7	6	8	5	3	5	6	1	4	2	8	7	5	4	1	2	8	7	3	6	2	7	3	6	4	1	8	5	2	7
2	2022/11/24 11:32:52	208秒	微信	N/A	183.38.212.35(广东-佛山)	2	1	1	2	3	4	5	6	7	8	1	2	3	4	5	6	7	8	1	2	3	4	5	6	7	8	1	2	3	4	5	6	7	8	1	2	3	-2	-2	-2	-2	-2	1	-2
3	2022/11/24 11:33:20	193秒	微信	N/A	219.128.230.48(广东-佛山)	1	1	4	3	1	5	7	6	8	2	3	4	5	2	6	7	8	1	5	1	2	3	6	7	8	4	6	1	2	4	7	8	5	3	6	7	1	2	3	8	5	4	2	1
4	2022/11/24 11:34:03	283秒	微信	N/A	14.150.49.179(广东-广州)	2	1	6	2	3	1	7	5	8	4	2	1	6	7	5	8	4	3	6	5	7	4	3	8	2	1	4	6	5	7	2	3	8	1	7	2	4	1	5	3	8	6	5	6
5	2022/11/24 11:34:25	302秒	链接	直接访问	219.135.121.23(广东-佛山)	2	1	3	4	5	1	6	8	7	2	2	1	3	4	6	7	5	8	2	3	7	5	6	4	8	1	6	7	2	3	5	4	8	1	3	4	7	2	5	6	8	1	2	5
6	2022/11/24 11:34:55	336秒	微信	N/A	219.135.121.17(广东-佛山)	1	1	6	5	1	3	4	7	2	8	5	4	6	3	8	7	2	1	8	7	5	6	2	4	3	1	8	5	6	7	4	3	2	1	8	7	4	5	2	6	3	1	7	6
7	2022/11/24 11:34:59	416秒	微信	N/A	219.135.121.109(广东-佛山)	2	1	4	5	7	2	6	3	1	8	2	1	8	4	6	7	3	5	2	3	7	6	5	4	8	1	6	7	3	4	1	5	8	2	5	7	3	4	1	6	8	2	3	4
8	2022/11/24 11:35:50	343秒	微信	N/A	223.104.1.8(广东-佛山)	1	1	2	6	4	5	7	8	3	1	1	3	8	7	6	4	5	2	5	6	4	3	7	8	2	1	6	3	5	4	7	8	2	1	5	6	3	4	7	8	2	1	3	4
9	2022/11/24 11:36:35	510秒	微信	N/A	219.128.230.230(广东-佛山)	1	1	1	4	8	2	7	5	3	6	6	1	3	8	2	4	5	7	2	3	6	4	5	7	8	1	2	6	1	3	4	5	8	7	2	4	3	1	5	7	8	6	7	2
10	2022/11/24 11:36:45	468秒	微信	N/A	219.128.230.135(广东-佛山)	1	1	4	7	2	1	3	8	5	6	2	1	6	7	4	8	3	5	5	6	7	8	3	4	2	1	6	7	5	1	2	3	8	4	4	3	6	5	1	7	8	2	6	5
11	2022/11/24 11:37:27	551秒	微信	N/A	223.104.76.44(广东-广州)	1	1	1	8	2	3	5	6	4	7	1	8	2	7	6	3	4	5	2	3	7	4	8	5	6	1	7	8	4	5	2	3	6	1	3	5	6	2	7	8	4	1	2	6
12	2022/11/24 11:37:30	495秒	微信	N/A	219.135.121.154(广东-佛山)	2	1	2	4	3	1	6	8	7	5	1	2	6	4	7	8	3	5	2	4	7	5	3	8	6	1	4	3	5	6	1	7	8	2	1	7	6	5	2	4	8	3	6	4
13	2022/11/24 11:37:38	591秒	微信	N/A	219.128.230.126(广东-佛山)	1	1	1	8	6	2	3	5	4	7	1	3	2	8	6	4	5	7	2	5	7	6	8	4	1	3	3	6	1	7	2	4	8	5	1	2	7	3	5	8	6	4	6	5
14	2022/11/24 11:37:39	589秒	微信	N/A	112.96.182.101(广东-广州)	2	1	1	8	3	2	7	6	5	4	2	3	5	7	8	4	1	6	1	6	8	5	4	3	7	2	4	3	2	8	5	1	7	6	1	8	6	2	3	5	4	7	7	6
16	2022/11/24 11:38:50	565秒	微信	N/A	219.128.230.100(广东-佛山)	1	1	2	5	4	3	6	1	7	8	2	3	1	4	8	7	6	5	2	3	4	5	6	1	7	8	3	7	2	4	8	6	1	5	2	1	7	8	5	6	4	3	6	3
17	2022/11/24 11:38:55	647秒	链接	直接访问	219.135.121.150(广东-佛山)	2	1	1	7	2	3	5	6	4	8	1	2	7	6	5	4	3	8	1	2	7	3	4	8	6	5	1	7	2	3	4	5	8	6	3	4	1	2	5	7	8	6	8	4
18	2022/11/24 11:39:15	578秒	微信	N/A	219.135.121.79(广东-佛山)	1	1	1	5	4	2	7	8	3	6	2	1	8	5	7	6	3	4	3	2	7	5	6	8	4	1	4	7	3	6	2	5	8	1	2	7	6	1	5	3	8	4	8	3
19	2022/11/24 11:39:32	619秒	微信	N/A	223.104.69.73(广东-佛山)	2	1	1	4	2	3	5	6	7	8	2	1	4	5	8	7	3	6	2	1	7	8	6	5	4	3	1	4	2	5	3	6	8	7	1	4	2	3	6	7	8	5	4	1
20	2022/11/24 11:40:01	362秒	微信	N/A	219.128.230.2(广东-佛山)	2	1	1	7	4	2	8	3	5	6	1	2	5	4	7	8	6	3	1	2	3	4	7	6	8	5	1	2	3	4	5	6	8	7	1	2	3	4	6	7	8	5	7	2
21	2022/11/24 11:40:09	742秒	微信	N/A	219.135.121.13(广东-佛山)	2	1	7	8	2	5	3	4	1	6	7	6	4	5	8	2	3	1	7	2	8	6	4	5	1	3	6	7	4	5	1	2	8	3	4	5	6	1	7	3	8	2	6	4
22	2022/11/24 11:42:03	825秒	微信	N/A	117.136.79.98(广东-佛山)	2	1	1	6	5	2	3	7	4	8	2	1	8	6	3	7	4	5	1	2	5	4	7	8	6	3	3	6	4	5	2	1	8	7	3	6	1	4	5	7	8	2	7	3
23	2022/11/24 11:42:12	849秒	微信	N/A	219.128.230.83(广东-佛山)	2	1	6	8	7	1	5	4	3	2	3	2	5	7	8	4	1	6	6	2	5	4	8	7	3	1	6	2	5	7	3	4	8	1	2	6	7	3	5	4	8	1	5	4
24	2022/11/24 11:42:40	894秒	微信	N/A	219.128.230.209(广东-佛山)	2	1	4	5	8	1	6	2	3	7	3	1	4	6	7	8	2	5	4	3	6	5	8	2	1	7	1	7	5	6	2	3	8	4	2	4	5	7	1	3	8	6	3	6
25	2022/11/24 11:42:44	800秒	微信	N/A	112.96.182.101(广东-广州)	2	1	8	7	1	2	5	3	6	4	2	1	3	8	6	4	5	7	3	2	5	4	6	8	7	1	1	7	2	6	3	4	8	5	1	5	6	3	2	8	7	4	5	3
26	2022/11/24 11:43:14	549秒	微信	N/A	121.9.113.26(广东-佛山)	2	2	4	8	5	3	1	6	2	7	2	1	5	4	6	8	3	7	8	1	6	7	2	3	4	5	4	7	2	3	1	5	8	6	5	7	2	3	1	8	6	4	6	7
27	2022/11/24 11:43:33	900秒	链接	直接访问	219.135.121.47(广东-佛山)	2	1	1	7	2	3	4	8	6	5	1	2	3	4	7	6	5	8	3	2	5	4	7	6	8	1	1	7	5	6	2	4	8	3	2	6	7	1	5	4	8	3	5	3
28	2022/11/24 11:44:34	921秒	微信	N/A	219.135.121.67(广东-佛山)	2	1	5	8	6	2	7	3	4	1	1	2	8	6	7	5	3	4	2	7	6	8	5	4	3	1	5	7	4	6	1	2	8	3	2	6	4	1	5	8	7	3	6	3
29	2022/11/24 11:46:48	477秒	微信	N/A	223.104.76.164(广东-广州)	1	2	7	5	6	3	4	8	2	1	4	3	8	1	7	6	5	2	4	3	7	8	5	6	1	2	6	7	3	5	2	4	8	1	4	5	6	1	3	7	8	2	6	4
30	2022/11/24 11:47:02	1138秒	微信	N/A	14.150.180.220(广东-东莞)	2	1	1	7	2	4	6	5	3	8	1	2	3	7	8	4	5	6	2	1	6	8	7	5	4	3	1	3	6	7	2	5	8	4	1	8	3	2	7	5	6	4	6	2
31	2022/11/24 11:48:25	133秒	微信	N/A	219.135.121.139(广东-佛山)	2	1	5	1	2	8	6	7	3	4	3	1	5	4	2	7	6	8	1	3	5	2	8	4	6	7	7	1	2	4	3	5	8	6	7	5	1	2	8	3	4	6	5	4
32	2022/11/24 12:00:19	277秒	微信	N/A	120.235.89.239(广东-佛山)	2	2	1	3	5	4	6	7	2	8	2	1	3	4	6	5	7	8	2	1	6	3	7	8	4	5	1	5	2	6	4	3	7	8	3	4	1	2	5	7	8	6	5	1
33	2022/11/24 12:10:43	583秒	链接	直接访问	121.9.113.18(广东-佛山)	2	2	1	6	3	2	4	7	5	8	1	2	6	3	4	5	7	8	6	2	7	5	4	8	3	1	1	7	5	6	2	3	8	4	1	5	6	3	4	7	8	2	3	6
34	2022/11/24 12:36:12	351秒	微信	N/A	112.97.201.254(广东-东莞)	1	1	8	7	5	1	2	6	3	4	1	2	7	5	6	8	3	4	5	3	7	6	2	8	4	1	2	7	4	5	1	3	8	6	1	2	8	3	4	7	5	6	1	2
36	2022/11/25 10:52:02	100秒	微信	N/A	219.128.230.88(广东-佛山)	1	4	1	2	3	4	5	6	7	8	1	2	3	4	5	6	7	8	7	1	2	4	3	8	5	6	2	3	1	4	5	6	7	8	5	8	6	4	3	7	1	2	6	7
37	2022/11/25 10:52:41	148秒	微信	N/A	183.38.75.22(广东-深圳)	1	1	5	8	6	4	3	1	7	2	1	2	3	4	5	6	7	8	5	1	2	6	3	4	7	8	1	3	5	2	4	6	8	7	1	7	3	8	2	5	4	6	1	8
38	2022/11/25 10:54:31	269秒	微信	N/A	219.135.121.216(广东-佛山)	2	1	8	7	1	4	5	2	3	6	2	8	3	4	7	5	6	1	6	5	4	7	3	8	1	2	8	5	7	3	1	4	6	2	8	7	6	5	2	3	4	1	6	5
40	2022/11/25 10:55:06	298秒	微信	N/A	219.128.230.180(广东-佛山)	1	1	1	5	3	4	2	6	8	7	1	6	2	3	7	4	5	8	2	5	1	6	7	3	4	8	1	7	2	3	4	8	5	6	4	3	2	5	7	6	8	1	1	2
43	2022/11/25 10:56:59	415秒	微信	N/A	219.128.230.238(广东-佛山)	1	1	7	8	4	2	5	1	6	3	6	1	2	8	3	4	5	7	7	6	8	5	4	3	2	1	8	3	4	5	6	2	7	1	7	8	5	1	3	2	4	6	6	5
44	2022/11/25 10:57:11	404秒	微信	N/A	219.128.230.150(广东-佛山)	2	1	5	8	4	3	6	1	2	7	6	7	3	8	2	1	5	4	3	6	8	2	7	1	4	5	8	7	2	3	5	1	6	4	7	8	6	2	3	1	5	4	7	5
45	2022/11/25 10:57:26	435秒	微信	N/A	219.135.121.146(广东-佛山)	2	1	7	8	3	4	5	2	1	6	3	4	7	8	5	6	1	2	5	4	8	7	6	2	3	1	6	4	7	5	3	2	8	1	5	4	6	7	1	3	8	2	5	7
46	2022/11/25 10:57:32	234秒	微信	N/A	219.128.230.14(广东-佛山)	1	1	5	3	2	4	1	8	6	7	3	8	5	2	7	4	6	1	5	8	6	3	2	4	7	1	8	2	5	3	1	4	6	7	7	5	8	3	1	6	2	4	5	8
47	2022/11/25 10:58:03	463秒	微信	N/A	219.135.121.229(广东-佛山)	2	1	1	4	3	2	7	6	8	5	1	2	6	8	7	4	3	5	2	1	7	8	6	3	5	4	2	-2	3	-2	-2	1	-2	-2	1	-2	-2	-2	-2	2	-2	-2	-2	-2
48	2022/11/25 10:58:17	499秒	微信	N/A	183.46.92.225(广东-汕头)	2	1	8	7	4	3	2	5	1	6	1	2	6	4	8	7	3	5	5	4	7	6	8	3	2	1	5	7	3	4	2	6	8	1	4	8	2	5	7	3	6	1	4	5
50	2022/11/25 10:58:41	475秒	微信	N/A	117.136.33.82(广东-东莞)	2	1	7	8	5	1	2	3	4	6	5	3	8	2	6	7	4	1	8	5	6	7	3	4	1	2	8	6	4	5	1	2	7	3	8	5	6	3	1	2	7	4	8	5
51	2022/11/25 10:59:35	574秒	微信	N/A	219.128.230.182(广东-佛山)	2	1	1	4	3	2	7	8	5	6	4	1	8	6	3	2	7	5	3	4	5	2	8	6	7	1	5	1	3	2	7	6	8	4	5	4	2	1	3	7	8	6	8	1
53	2022/11/25 11:00:08	603秒	微信	N/A	219.135.121.187(广东-佛山)	2	1	2	8	3	1	4	5	6	7	3	4	7	1	8	5	2	6	4	1	2	5	7	6	8	3	4	7	1	2	6	5	8	3	1	5	2	3	6	7	8	4	5	4
54	2022/11/25 11:00:41	643秒	微信	N/A	183.46.57.169(广东-汕头)	2	1	3	8	4	1	5	7	2	6	4	5	3	8	7	2	6	1	3	1	6	5	7	8	2	4	3	4	5	6	1	7	8	2	1	8	5	2	4	6	7	3	5	1
55	2022/11/25 11:00:48	638秒	微信	N/A	219.135.121.148(广东-佛山)	2	1	2	4	5	3	6	8	1	7	2	1	7	4	5	8	3	6	2	6	3	8	7	5	4	1	6	5	7	4	1	3	8	2	7	6	3	1	4	8	5	2	6	8
56	2022/11/25 11:01:27	678秒	微信	N/A	219.135.121.169(广东-佛山)	2	1	7	8	3	1	5	4	2	6	1	3	7	8	2	4	5	6	1	2	7	6	5	4	8	3	2	7	1	3	6	5	8	4	2	7	3	1	4	5	8	6	6	1
57	2022/11/25 11:02:09	730秒	微信	N/A	183.46.210.60(广东-汕头)	2	1	1	8	4	3	5	7	6	2	1	2	6	7	4	5	3	8	2	1	6	5	7	4	8	3	3	2	4	8	5	6	7	1	2	5	3	1	6	7	8	4	6	3
58	2022/11/25 11:03:23	578秒	微信	N/A	223.104.69.39(广东-佛山)	2	1	7	8	4	1	6	3	2	5	2	5	6	8	4	3	7	1	6	7	8	4	5	1	2	3	7	4	5	8	3	1	6	2	6	8	5	4	3	1	7	2	5	6
59	2022/11/25 11:03:46	699秒	微信	N/A	223.104.63.148(广东-深圳)	2	1	1	7	4	3	2	8	5	6	1	2	3	7	5	4	6	8	1	2	4	8	6	5	7	3	5	7	4	6	2	1	8	3	4	5	8	1	7	6	3	2	8	1
60	2022/11/25 11:04:04	619秒	微信	N/A	219.135.121.133(广东-佛山)	2	1	1	7	4	2	5	3	6	8	1	5	6	2	3	7	4	8	3	1	5	8	6	7	2	4	7	2	3	6	1	4	8	5	3	6	4	1	2	7	8	5	7	4
61	2022/11/25 11:04:28	847秒	微信	N/A	219.135.121.238(广东-佛山)	2	1	2	5	8	3	4	1	6	7	1	2	3	5	8	7	6	4	4	2	8	7	5	1	6	3	8	3	5	7	2	1	6	4	8	4	3	1	6	5	7	2	5	8
62	2022/11/25 11:05:39	881秒	微信	N/A	219.128.230.1(广东-佛山)	2	1	2	6	1	5	7	3	4	8	1	2	4	3	6	5	8	7	5	3	1	7	8	6	2	4	2	1	5	8	7	3	4	6	3	1	4	2	6	5	8	7	7	2
63	2022/11/25 11:06:50	1009秒	微信	N/A	14.150.55.214(广东-广州)	2	1	1	5	4	3	7	6	8	2	2	1	3	6	5	4	7	8	2	1	6	5	7	4	8	3	1	7	2	3	4	6	8	5	1	3	7	2	6	4	8	5	3	4
65	2022/11/25 11:36:02	346秒	微信	N/A	39.144.168.7(江西-南昌)	1	1	7	4	2	1	5	3	8	6	2	7	6	1	4	3	5	8	4	8	3	2	5	7	1	6	3	7	4	6	2	1	8	5	3	8	5	1	4	6	7	2	6	3
66	2022/11/25 11:45:54	124秒	微信	N/A	219.135.121.228(广东-佛山)	1	1	7	4	8	1	2	3	5	6	3	2	4	1	6	8	5	7	8	4	5	2	6	3	7	1	6	7	5	2	3	4	8	1	7	5	1	2	6	3	8	4	6	7
67	2022/11/25 11:46:00	126秒	微信	N/A	112.96.82.170(广东-佛山)	1	1	5	4	7	8	1	3	2	6	3	7	4	2	1	6	5	-2	6	3	2	4	7	5	-2	1	6	5	2	4	3	7	1	8	7	1	4	3	2	5	6	8	8	6
69	2022/11/25 11:47:10	252秒	微信	N/A	183.38.153.213(广东-佛山)	2	1	7	8	2	1	3	4	5	6	8	7	6	5	4	3	2	1	8	7	5	6	4	3	1	2	8	3	6	7	2	4	1	5	8	7	5	6	4	3	1	2	6	8
70	2022/11/25 11:47:44	296秒	微信	N/A	219.128.230.41(广东-佛山)	1	1	2	6	3	4	5	1	8	7	8	4	5	3	6	2	7	1	3	4	2	1	7	5	6	-2	3	8	2	1	5	4	6	7	3	-2	2	1	4	6	5	7	5	3
72	2022/11/25 11:49:43	409秒	微信	N/A	219.135.121.83(广东-佛山)	2	1	7	8	4	2	3	1	5	6	8	2	7	6	3	4	5	1	7	4	8	6	5	1	2	3	8	4	2	3	5	1	7	6	8	5	6	7	4	3	1	2	2	5
73	2022/11/25 11:50:16	434秒	微信	N/A	219.135.121.198(广东-佛山)	2	1	4	3	6	2	5	8	1	7	4	1	8	5	7	6	3	2	4	2	3	6	5	7	8	1	6	7	5	3	2	1	8	4	2	6	3	1	5	8	7	4	5	6
74	2022/11/25 11:51:04	477秒	微信	N/A	219.128.230.204(广东-佛山)	2	1	3	8	2	1	5	7	4	6	1	2	6	3	8	7	4	5	2	3	4	5	6	7	8	1	4	7	5	6	1	2	8	3	1	5	6	2	3	7	8	4	3	4
75	2022/11/25 11:52:06	369秒	微信	N/A	219.135.121.94(广东-佛山)	2	1	1	2	3	4	5	6	7	8	1	2	3	4	5	6	7	8	1	2	3	4	5	6	7	8	1	2	3	4	5	6	7	8	1	2	3	4	5	6	7	8	2	1
76	2022/11/25 11:52:15	534秒	微信	N/A	219.135.121.116(广东-佛山)	2	1	6	8	4	1	2	5	3	7	2	3	4	7	8	6	5	1	3	2	6	5	4	8	7	1	3	4	7	2	1	6	8	5	2	5	4	1	6	7	8	3	5	6
77	2022/11/25 11:52:25	449秒	微信	N/A	223.104.76.45(广东-广州)	2	1	2	4	3	1	8	7	5	6	4	3	6	5	7	8	1	2	3	2	5	6	7	4	8	1	6	7	5	4	1	3	8	2	4	5	6	3	1	7	8	2	6	5
78	2022/11/25 11:53:49	653秒	微信	N/A	219.135.121.31(广东-佛山)	2	1	2	8	1	5	6	4	3	7	3	4	8	7	5	6	2	1	4	3	7	8	5	6	1	2	4	7	5	6	1	3	8	2	4	6	5	3	2	7	8	1	4	7
79	2022/11/25 11:54:26	675秒	链接	直接访问	219.128.230.112(广东-佛山)	2	1	6	7	3	1	2	5	4	8	3	4	6	7	5	8	1	2	3	2	5	4	6	7	8	1	5	7	4	6	2	3	8	1	1	7	4	3	5	6	8	2	5	4
81	2022/11/25 11:55:40	703秒	微信	N/A	219.135.121.28(广东-佛山)	2	1	3	5	8	1	4	7	2	6	1	2	8	7	4	6	3	5	3	2	8	7	5	6	4	1	5	8	3	6	1	2	7	4	1	5	6	2	3	4	8	7	3	2
82	2022/11/25 11:56:08	739秒	微信	N/A	223.104.69.46(广东-佛山)	2	1	2	7	1	3	6	5	4	8	4	5	7	8	6	2	3	1	4	2	7	6	3	5	8	1	7	6	4	5	1	3	8	2	4	3	6	1	7	5	8	2	6	3
83	2022/11/25 11:58:32	606秒	链接	直接访问	219.135.121.167(广东-佛山)	2	1	7	5	2	1	3	6	4	8	3	5	8	1	4	6	7	2	5	1	4	7	3	8	6	2	3	7	5	6	1	2	8	4	1	3	4	5	6	2	7	8	7	8
85	2022/11/27 13:10:10	255秒	微信	N/A	121.225.19.177(江苏-南京)	2	2	1	2	5	6	3	7	4	8	4	2	7	3	1	6	8	5	3	2	7	8	1	6	4	5	3	6	2	1	8	5	4	7	3	8	1	5	7	2	6	4	4	1
88	2022/11/27 13:19:51	242秒	微信	N/A	150.223.44.71(内蒙古-呼和浩特)	2	2	1	3	4	7	6	8	5	2	7	1	2	6	4	3	8	5	3	5	2	4	7	1	6	8	3	6	1	5	7	8	2	4	1	4	6	5	2	7	3	8	5	3
91	2022/11/27 13:23:35	215秒	微信	N/A	103.53.211.54(北京-北京)	2	2	1	4	5	7	3	8	6	2	3	1	5	4	2	7	8	6	5	4	7	3	1	2	8	6	5	7	1	4	8	2	3	6	1	4	7	5	2	3	6	8	6	1
95	2022/11/27 13:32:25	180秒	微信	N/A	36.103.228.92(宁夏-中卫)	2	2	2	3	8	4	1	7	6	5	4	7	2	6	1	5	8	3	3	1	5	6	7	4	2	8	5	7	2	1	6	4	3	8	1	8	5	7	6	3	4	2	7	1
103	2022/11/27 13:39:43	155秒	微信	N/A	222.94.105.148(江苏-南京)	2	2	1	4	6	3	5	7	8	2	4	1	7	2	6	8	5	3	2	4	1	3	8	5	6	7	1	7	2	5	8	4	6	3	1	2	3	5	4	6	7	8	4	1
110	2022/11/27 13:52:17	170秒	微信	N/A	175.6.57.253(湖南-长沙)	1	2	1	2	3	8	4	5	7	6	2	4	3	6	1	8	7	5	1	4	5	8	3	2	7	6	3	6	2	8	7	4	1	5	1	6	5	4	7	3	2	8	3	1
112	2022/11/27 14:02:11	167秒	微信	N/A	113.62.171.172(西藏-拉萨)	2	2	2	1	8	4	3	5	7	6	6	7	4	3	1	2	5	8	5	1	6	3	4	2	7	8	3	1	4	5	8	2	7	6	1	5	3	4	2	6	7	8	3	6
113	2022/11/27 14:19:36	247秒	微信	N/A	121.225.19.177(江苏-南京)	1	2	2	3	7	6	1	8	4	5	5	7	6	1	3	2	8	4	4	2	1	3	8	6	5	7	6	2	1	5	3	8	4	7	8	2	7	3	5	4	1	6	7	1
114	2022/11/27 14:19:48	257秒	微信	N/A	42.248.122.63(辽宁-营口)	1	2	1	8	6	7	5	3	4	2	3	7	5	2	4	1	6	8	3	1	5	2	6	8	4	7	2	3	1	8	6	7	5	4	1	2	5	6	3	4	7	8	6	1
115	2022/11/27 14:20:14	284秒	微信	N/A	113.250.53.28(重庆-重庆)	1	2	1	4	6	5	3	2	8	7	3	4	8	1	2	7	6	5	3	2	1	4	6	5	7	8	1	2	5	3	6	4	8	7	1	8	6	5	4	3	2	7	3	2
116	2022/11/27 14:20:33	301秒	微信	N/A	113.250.53.28(重庆-重庆)	2	2	8	7	4	6	2	5	1	3	3	7	8	2	1	6	5	4	2	1	4	8	3	6	7	5	3	2	7	1	5	4	8	6	1	7	4	2	6	3	5	8	6	2
117	2022/11/27 14:32:41	169秒	微信	N/A	36.40.72.19(陕西-西安)	1	2	1	3	5	8	2	6	4	7	5	4	1	6	2	7	3	8	3	2	1	5	4	8	7	6	1	2	3	5	7	6	4	8	2	1	8	3	5	4	7	6	6	1
118	2022/11/27 14:48:21	198秒	微信	N/A	220.167.141.212(青海-西宁)	2	2	1	7	8	6	2	5	3	4	3	2	1	5	7	6	4	8	1	5	7	2	8	4	3	6	1	7	2	4	5	3	8	6	1	2	3	4	5	6	7	8	1	4
119	2022/11/27 14:51:22	163秒	微信	N/A	42.101.9.17(黑龙江-哈尔滨)	2	2	1	4	5	2	7	8	6	3	1	2	3	8	4	7	6	5	3	2	6	5	4	8	1	7	2	1	4	3	6	8	5	7	2	1	8	7	5	3	6	4	5	1
120	2022/11/27 14:55:02	190秒	微信	N/A	117.57.77.206(安徽-淮北)	2	2	1	6	2	3	4	8	5	7	2	1	3	4	5	7	6	8	6	4	1	2	5	3	7	8	2	6	1	5	8	4	3	7	1	3	7	8	4	2	5	6	6	1
121	2022/11/27 15:01:22	161秒	微信	N/A	119.132.42.98(广东-珠海)	1	2	2	3	5	4	6	8	7	1	4	2	1	6	3	5	8	7	3	1	4	5	7	6	2	8	1	7	2	6	8	3	5	4	2	7	3	5	1	4	6	8	7	1
122	2022/11/27 15:08:36	219秒	微信	N/A	121.225.19.177(江苏-南京)	1	2	2	3	5	4	6	7	1	8	1	5	2	6	3	4	8	7	2	1	4	3	5	6	7	8	3	6	2	4	7	1	5	8	5	2	6	3	1	4	7	8	2	4
123	2022/11/27 15:11:40	157秒	微信	N/A	218.78.102.151(上海-上海)	2	2	1	5	4	8	3	6	7	2	6	2	4	7	1	5	3	8	3	2	4	7	5	6	1	8	3	4	1	2	8	5	6	7	2	1	8	3	4	5	6	7	7	3
124	2022/11/27 15:14:24	153秒	微信	N/A	106.58.169.12(云南-昆明)	1	2	1	2	7	6	3	8	4	5	6	5	7	1	2	4	8	3	1	3	6	5	8	4	7	2	1	2	5	4	7	3	8	6	1	2	6	5	7	3	4	8	5	2
125	2022/11/27 15:17:39	187秒	微信	N/A	49.7.112.189(北京-北京)	1	2	1	4	8	6	2	5	7	3	3	5	1	4	2	7	6	8	2	4	3	5	6	1	7	8	1	6	4	2	8	5	7	3	2	4	8	5	1	3	6	7	5	3
126	2022/11/27 15:20:09	180秒	微信	N/A	42.97.47.118(吉林-长春)	1	2	1	8	4	3	5	7	6	2	3	2	5	1	4	8	7	6	3	2	7	1	4	6	8	5	1	4	3	2	8	6	7	5	1	2	7	3	6	5	8	4	2	1
127	2022/11/27 15:21:08	164秒	微信	N/A	182.151.22.141(四川-成都)	2	2	1	3	6	7	5	4	8	2	4	3	7	2	1	5	6	8	8	1	6	7	4	2	3	5	6	7	1	4	8	2	5	3	1	8	5	3	7	6	2	4	5	1
128	2022/11/27 15:23:18	174秒	微信	N/A	42.81.137.115(天津-天津)	1	2	1	4	2	3	7	8	6	5	6	5	4	3	2	1	7	8	7	1	6	2	3	5	4	8	1	3	2	8	5	4	7	6	1	2	7	5	6	8	3	4	4	1
129	2022/11/27 15:25:05	158秒	微信	N/A	36.103.228.92(宁夏-中卫)	1	2	2	5	4	8	3	6	7	1	5	1	2	3	4	7	8	6	1	4	2	5	7	3	8	6	2	1	5	3	6	4	7	8	1	4	2	6	3	7	5	8	6	5
130	2022/11/27 15:27:03	179秒	微信	N/A	114.96.67.254(安徽-芜湖)	2	2	1	7	6	2	5	8	3	4	7	1	5	2	8	3	6	4	1	3	8	5	2	4	6	7	3	6	1	4	8	2	5	7	1	2	5	4	7	6	3	8	6	1
131	2022/11/27 15:29:45	204秒	微信	N/A	36.137.32.192(山东-济南)	1	2	1	6	5	2	7	8	3	4	7	1	3	2	6	4	8	5	2	4	3	8	1	5	7	6	3	7	1	6	2	4	8	5	1	2	8	4	3	5	7	6	4	3
132	2022/11/27 15:29:56	214秒	微信	N/A	36.137.32.192(山东-济南)	1	2	1	6	5	2	7	8	3	4	7	1	3	2	6	4	8	5	2	4	3	8	1	5	7	6	3	7	1	6	2	4	8	5	1	2	8	4	3	5	7	6	4	3
133	2022/11/27 15:31:13	169秒	微信	N/A	1.71.134.12(山西-太原)	1	2	1	4	5	3	6	7	8	2	4	3	7	6	2	1	5	8	1	4	6	3	2	7	5	8	4	5	3	1	8	2	7	6	1	2	5	6	7	4	3	8	7	4
134	2022/11/27 15:34:15	162秒	微信	N/A	222.84.249.158(广西-南宁)	2	2	1	6	3	8	4	5	7	2	5	4	2	6	7	3	8	1	3	1	2	5	8	4	7	6	1	5	3	4	7	2	6	8	1	3	5	8	2	4	6	7	5	1
135	2022/11/27 15:36:18	161秒	微信	N/A	180.102.128.64(江苏-南京)	2	2	1	2	3	5	4	6	8	7	2	6	1	5	7	8	4	3	2	1	6	4	3	7	5	8	1	4	2	6	8	3	7	5	1	2	5	4	3	6	7	8	6	4
136	2022/11/27 15:39:31	169秒	微信	N/A	222.187.239.48(江苏-宿迁)	2	2	1	4	8	6	3	2	5	7	2	3	7	6	1	4	8	5	6	2	3	7	8	4	1	5	1	4	2	3	8	6	5	7	1	4	6	7	3	5	2	8	5	2
137	2022/11/27 15:42:04	150秒	微信	N/A	106.225.185.39(江西-九江)	1	2	1	8	4	6	3	5	7	2	2	1	3	6	4	7	5	8	2	1	3	7	6	5	4	8	3	7	1	8	5	2	6	4	1	4	6	5	2	3	7	8	5	1
138	2022/11/27 15:44:57	168秒	微信	N/A	119.249.54.62(河北-保定)	2	2	1	2	6	3	4	8	5	7	3	4	7	2	1	8	5	6	3	1	6	5	4	7	2	8	4	6	3	2	8	7	5	1	1	2	4	7	5	3	8	6	7	5
139	2022/11/27 15:47:40	157秒	微信	N/A	103.103.200.169(河南-新乡)	1	2	2	4	7	8	1	5	3	6	3	4	1	6	2	7	5	8	2	1	6	4	7	3	5	8	1	6	4	2	8	5	7	3	1	2	5	7	4	6	3	8	5	4
140	2022/11/27 15:51:35	212秒	微信	N/A	110.42.97.28(浙江-宁波)	1	2	1	2	3	6	4	7	5	8	1	4	6	5	7	3	2	8	4	2	6	3	5	1	8	7	3	1	4	6	8	7	2	5	2	6	5	3	7	1	8	4	7	1
141	2022/11/27 15:55:04	201秒	微信	N/A	58.51.152.26(湖北-孝感)	1	2	1	5	2	8	6	7	4	3	4	2	3	1	6	7	8	5	2	3	7	5	6	1	4	8	2	3	6	7	5	1	4	8	1	3	6	5	2	7	4	8	3	2
142	2022/11/27 15:57:47	158秒	微信	N/A	113.219.208.162(湖南-长沙)	1	2	1	3	4	5	8	6	2	7	7	4	5	1	2	8	3	6	1	2	5	7	4	6	3	8	1	5	4	2	7	6	8	3	1	3	6	7	4	5	2	8	3	1
143	2022/11/27 16:00:23	171秒	微信	N/A	121.204.137.64(福建-福州)	2	2	2	1	7	3	6	8	5	4	3	2	5	4	1	7	8	6	2	1	6	7	5	3	4	8	2	6	1	4	8	7	5	3	3	7	5	8	2	1	4	6	8	7
144	2022/11/27 16:03:34	177秒	微信	N/A	140.246.175.39(贵州-贵阳)	1	2	1	3	7	6	2	4	8	5	4	5	1	6	3	7	8	2	1	6	3	7	4	2	5	8	4	6	2	5	3	1	7	8	1	3	7	5	2	4	6	8	7	2
145	2022/11/27 16:06:42	191秒	微信	N/A	42.248.122.53(辽宁-营口)	1	2	1	2	6	3	4	5	8	7	7	4	1	6	3	5	8	2	2	1	5	3	8	6	4	7	3	4	2	1	8	7	6	5	2	3	5	8	1	4	6	7	1	2
146	2022/11/27 16:09:41	227秒	微信	N/A	42.248.122.53(辽宁-营口)	1	2	1	2	5	4	3	6	7	8	5	4	3	6	7	8	1	2	2	1	4	8	7	5	3	6	1	2	4	3	7	5	6	8	1	4	7	6	2	3	8	5	4	1
147	2022/11/27 16:12:57	189秒	微信	N/A	219.153.96.29(重庆-重庆)	2	2	2	3	6	4	1	8	5	7	7	2	3	4	1	8	5	6	5	1	2	8	7	6	4	3	2	8	5	1	3	7	4	6	1	3	4	6	2	7	5	8	4	3
148	2022/11/27 16:15:44	161秒	微信	N/A	36.133.250.83(陕西-西安)	1	2	1	4	6	8	2	5	3	7	6	5	1	3	7	2	4	8	1	3	5	7	2	4	8	6	3	7	6	2	1	5	8	4	1	5	8	3	6	4	2	7	3	5
149	2022/11/27 16:18:23	176秒	微信	N/A	36.133.250.83(陕西-西安)	1	2	1	5	6	2	3	8	7	4	2	6	8	4	1	5	3	7	4	2	5	3	7	1	8	6	1	3	4	5	2	6	7	8	2	1	6	8	5	3	4	7	6	3
150	2022/11/27 16:21:29	159秒	微信	N/A	113.4.130.95(黑龙江-哈尔滨)	2	2	2	3	1	7	8	6	5	4	4	7	3	6	2	1	5	8	2	4	3	5	7	6	1	8	2	3	1	5	8	7	6	4	1	2	4	3	5	7	8	6	3	7
151	2022/11/27 16:24:19	156秒	微信	N/A	121.225.19.177(江苏-南京)	2	2	1	3	4	7	2	6	8	5	4	2	5	7	3	1	6	8	1	2	5	4	6	7	3	8	4	2	7	1	8	3	5	6	1	4	6	2	5	3	8	7	5	2
152	2022/11/27 16:27:18	188秒	微信	N/A	36.32.51.173(安徽-合肥)	1	2	1	2	5	3	4	8	6	7	1	3	4	2	6	7	5	8	2	1	7	3	6	4	5	8	6	1	2	3	5	4	7	8	1	8	5	3	2	7	4	6	7	4
153	2022/11/27 16:30:19	160秒	微信	N/A	140.250.94.148(山东-威海)	2	2	1	7	6	2	8	4	3	5	1	3	2	6	4	7	5	8	1	2	3	4	6	8	5	7	3	1	2	4	7	5	6	8	2	4	6	7	3	1	5	8	6	3
154	2022/11/27 16:38:12	467秒	微信	N/A	59.39.225.133(广东-东莞)	2	2	1	5	3	8	2	6	4	7	2	5	3	4	1	7	6	8	4	1	7	2	6	5	3	8	1	7	6	5	3	4	2	8	1	6	7	5	3	2	4	8	4	3
155	2022/11/27 16:41:18	176秒	微信	N/A	171.110.82.39(广西-桂林)	2	2	1	2	4	3	7	6	8	5	1	3	7	4	6	8	5	2	4	1	2	3	6	7	5	8	2	7	1	4	3	5	6	8	1	2	6	4	5	3	7	8	7	6
156	2022/11/27 16:44:42	171秒	微信	N/A	114.232.109.241(江苏-南通)	1	2	1	3	5	6	4	8	7	2	2	3	6	7	5	1	8	4	3	2	4	1	6	8	5	7	7	5	1	3	6	4	2	8	2	1	7	4	3	6	5	8	4	2
157	2022/11/27 16:47:29	157秒	微信	N/A	113.195.121.161(江西-上饶)	2	2	1	3	2	6	4	8	5	7	5	8	2	6	3	1	7	4	1	3	8	5	2	4	6	7	2	4	1	3	6	8	5	7	1	7	2	3	6	5	4	8	6	3
158	2022/11/27 16:50:21	166秒	微信	N/A	27.191.60.125(河北-唐山)	1	2	1	7	6	5	2	8	4	3	2	3	6	7	1	4	5	8	3	4	5	1	7	2	6	8	1	3	2	4	6	5	8	7	2	3	8	1	6	4	7	5	5	3
159	2022/11/27 16:55:20	262秒	微信	N/A	121.225.19.177(江苏-南京)	1	2	1	4	7	5	3	6	2	8	4	1	5	8	3	7	2	6	1	5	6	3	8	4	2	7	7	4	6	2	8	5	3	1	2	5	3	8	6	1	4	7	5	6
160	2022/11/27 18:01:53	164秒	微信	N/A	119.109.51.162(辽宁-大连)	2	2	1	6	2	7	4	5	8	3	1	5	3	7	2	4	8	6	2	1	6	3	8	4	7	5	3	5	1	2	6	4	7	8	1	2	7	4	5	3	8	6	5	3
161	2022/11/27 18:06:01	243秒	微信	N/A	125.87.81.237(重庆-重庆)	2	2	1	6	4	7	2	5	8	3	6	5	3	2	1	4	7	8	1	2	6	5	3	4	7	8	1	7	3	4	5	6	2	8	2	1	6	4	3	5	7	8	7	1
162	2022/11/27 18:08:44	151秒	微信	N/A	36.42.90.200(陕西-咸阳)	2	2	1	5	2	3	4	7	6	8	2	8	3	7	5	6	4	1	1	5	2	4	6	3	7	8	1	8	2	6	7	3	5	4	1	3	5	2	6	4	7	8	5	2
163	2022/11/27 18:11:26	159秒	微信	N/A	14.126.97.65(广东-中山)	2	2	1	3	6	7	5	8	4	2	3	6	7	2	4	5	1	8	6	1	3	5	8	2	4	7	4	2	1	3	8	5	7	6	1	4	6	5	7	2	3	8	2	4
164	2022/11/27 18:14:09	154秒	微信	N/A	116.8.114.33(广西-桂林)	2	2	1	6	8	2	4	7	5	3	1	3	7	2	4	5	6	8	2	3	1	5	6	4	7	8	4	7	5	1	8	2	3	6	1	4	3	5	6	2	8	7	7	1
165	2022/11/27 18:16:46	152秒	微信	N/A	218.78.109.182(上海-上海)	2	2	1	2	6	8	4	7	5	3	2	6	4	5	1	3	8	7	2	1	6	5	7	4	8	3	1	4	2	5	3	7	6	8	1	3	5	4	6	2	8	7	4	7
166	2022/11/27 18:19:40	170秒	微信	N/A	36.133.207.61(四川-成都)	1	2	1	2	8	6	5	3	7	4	4	3	6	2	1	5	7	8	3	4	6	5	1	7	2	8	4	3	1	7	5	6	2	8	1	4	6	2	5	3	7	8	8	3
167	2022/11/27 18:22:27	164秒	微信	N/A	42.81.137.71(天津-天津)	1	2	2	7	4	5	1	8	3	6	6	2	1	4	3	5	7	8	1	5	2	6	4	3	7	8	1	3	8	6	2	5	4	7	1	6	3	4	5	2	7	8	8	3
168	2022/11/27 18:25:03	151秒	微信	N/A	223.244.26.221(安徽-蚌埠)	1	2	1	6	7	3	4	5	8	2	6	1	3	5	4	2	8	7	3	1	2	4	7	6	5	8	3	1	2	6	5	4	7	8	2	1	4	7	5	3	6	8	5	2
169	2022/11/27 18:27:40	154秒	微信	N/A	140.249.18.229(山东-青岛)	1	2	2	3	8	7	1	6	5	4	3	2	1	7	4	6	5	8	2	4	5	6	7	1	3	8	5	3	2	7	6	1	4	8	1	4	6	2	3	7	5	8	4	3
170	2022/11/27 18:30:32	158秒	微信	N/A	124.226.215.148(广西-南宁)	1	2	1	8	7	3	5	2	4	6	2	6	5	3	1	4	7	8	3	2	5	6	8	4	1	7	1	5	3	2	4	7	6	8	2	8	3	7	4	6	1	5	2	5
171	2022/11/27 18:33:29	174秒	微信	N/A	58.218.92.26(江苏-徐州)	1	2	1	4	6	7	3	5	8	2	2	5	6	3	1	4	8	7	1	2	6	3	5	4	8	7	1	7	2	3	6	5	8	4	1	3	6	8	2	7	4	5	4	5
172	2022/11/27 18:36:27	173秒	微信	N/A	106.225.162.192(江西-九江)	1	2	2	3	4	5	1	7	6	8	7	4	5	6	2	1	3	8	3	2	6	1	8	7	5	4	2	3	1	8	6	5	4	7	1	3	2	5	8	6	7	4	7	4
173	2022/11/27 18:39:39	189秒	微信	N/A	36.133.43.245(河南-郑州)	1	2	1	2	8	4	5	3	7	6	6	4	3	2	1	8	5	7	1	2	7	3	4	5	6	8	2	1	4	3	8	7	6	5	2	1	8	4	7	3	5	6	8	2
174	2022/11/27 18:42:26	160秒	微信	N/A	61.153.188.48(浙江-绍兴)	1	2	2	3	8	1	4	5	7	6	5	4	3	1	2	6	8	7	3	6	7	2	1	4	5	8	2	5	3	4	1	6	7	8	1	5	4	6	3	2	7	8	5	1
175	2022/11/27 18:45:40	182秒	微信	N/A	119.96.189.95(湖北-武汉)	1	2	1	6	8	4	2	3	5	7	3	4	5	6	1	7	2	8	1	2	6	5	3	4	8	7	4	1	3	6	5	2	8	7	1	4	2	5	6	3	7	8	4	3
176	2022/11/27 18:48:34	171秒	微信	N/A	27.150.175.172(福建-福州)	1	2	1	8	7	5	2	6	4	3	3	7	6	4	1	5	8	2	2	5	6	3	4	7	1	8	3	5	1	2	6	8	7	4	1	2	8	7	3	5	4	6	3	1
177	2022/11/27 18:51:18	160秒	微信	N/A	60.12.157.5(浙江-金华)	1	2	1	3	4	7	2	6	8	5	8	4	1	2	5	3	6	7	5	2	8	4	6	3	1	7	1	5	6	3	2	4	8	7	1	3	6	4	2	5	7	8	5	1
178	2022/11/27 18:55:28	160秒	微信	N/A	60.12.157.5(浙江-金华)	2	3	1	2	4	3	7	8	6	5	3	1	2	5	4	8	7	6	7	1	5	4	3	6	2	8	3	4	1	5	7	2	6	8	1	2	5	3	6	4	7	8	6	3
179	2022/11/27 18:58:30	178秒	微信	N/A	113.219.241.212(湖南-长沙)	2	3	1	3	7	2	5	4	6	8	6	2	4	5	3	7	1	8	7	1	3	2	6	4	5	8	1	6	4	5	8	2	7	3	1	4	3	6	2	7	5	8	4	1
180	2022/11/27 19:01:11	155秒	微信	N/A	1.87.136.139(陕西-安康)	1	3	1	2	3	5	6	4	8	7	3	4	6	2	1	7	5	8	1	4	5	2	3	6	7	8	1	2	5	8	6	4	3	7	1	6	5	7	2	4	3	8	7	2
181	2022/11/27 19:03:51	153秒	微信	N/A	220.161.34.1(福建-漳州)	2	3	1	4	2	6	7	8	5	3	1	8	2	4	3	6	5	7	1	4	6	3	7	2	5	8	4	1	3	2	7	5	6	8	2	6	5	1	4	7	3	8	3	7
182	2022/11/27 19:09:51	351秒	微信	N/A	121.225.19.177(江苏-南京)	2	3	1	5	7	8	4	3	2	6	5	1	6	4	2	3	8	7	1	2	4	6	5	3	7	8	2	3	5	4	8	7	1	6	1	4	6	3	5	2	7	8	2	8
183	2022/11/28 17:01:05	150秒	微信	N/A	27.112.6.199(天津-天津)	2	3	1	5	6	3	2	8	7	4	3	4	1	8	2	5	6	7	5	3	4	1	2	6	7	8	3	4	1	8	7	5	2	6	1	4	7	6	2	5	3	8	8	1
184	2022/11/28 17:03:43	160秒	微信	N/A	27.112.6.199(天津-天津)	2	3	8	2	3	1	4	6	5	7	2	5	4	6	1	3	8	7	1	2	3	7	6	8	4	5	1	3	6	2	5	7	4	8	1	3	6	5	4	2	7	8	2	3
185	2022/11/28 17:06:29	156秒	微信	N/A	218.78.109.182(上海-上海)	1	3	1	4	6	3	7	8	5	2	5	4	2	3	1	6	7	8	6	3	1	4	7	2	5	8	3	4	2	1	7	8	5	6	1	2	4	6	7	3	5	8	7	1
186	2022/11/28 17:09:22	167秒	微信	N/A	49.7.184.85(北京-北京)	1	3	1	4	3	5	6	7	8	2	6	5	3	2	4	7	8	1	2	1	3	6	4	5	7	8	4	6	2	3	5	1	8	7	1	3	5	2	4	7	8	6	5	3
187	2022/11/28 17:11:54	150秒	微信	N/A	42.97.47.118(吉林-长春)	2	3	1	2	5	4	3	7	6	8	4	3	1	5	2	6	7	8	5	1	7	4	2	3	6	8	2	1	3	4	5	6	7	8	1	5	6	3	4	7	2	8	8	1
188	2022/11/28 17:14:30	151秒	微信	N/A	118.123.3.4(四川-绵阳)	1	3	1	2	8	7	4	6	5	3	3	8	2	4	1	7	5	6	3	1	5	6	4	2	7	8	4	5	1	7	8	2	3	6	1	6	5	2	4	3	7	8	2	4
189	2022/11/28 17:17:11	156秒	微信	N/A	140.249.194.204(山东-青岛)	1	3	1	3	6	8	5	7	2	4	5	1	7	4	3	6	2	8	3	1	5	7	6	8	2	4	1	3	4	6	8	2	5	7	1	5	2	4	6	3	7	8	6	1
190	2022/11/28 17:19:49	156秒	微信	N/A	124.226.215.148(广西-南宁)	2	3	1	4	8	3	2	7	5	6	5	2	6	3	4	1	8	7	3	1	2	5	6	4	7	8	1	3	4	2	7	6	8	5	1	2	4	6	7	3	5	8	4	2
191	2022/11/28 17:22:24	151秒	微信	N/A	114.217.11.237(江苏-苏州)	2	3	1	3	4	6	2	8	7	5	4	2	5	7	1	3	6	8	3	1	6	2	4	5	7	8	1	4	3	6	8	7	5	2	1	7	4	3	5	6	2	8	4	2
192	2022/11/28 17:25:14	167秒	微信	N/A	119.249.54.62(河北-保定)	2	3	1	4	3	7	2	8	6	5	3	2	7	6	4	1	5	8	2	1	5	3	8	7	4	6	5	2	1	4	6	8	3	7	1	5	6	4	2	7	3	8	7	1
193	2022/11/28 17:30:47	179秒	微信	N/A	103.103.200.169(河南-新乡)	2	3	1	7	3	5	2	8	4	6	5	2	4	3	1	6	7	8	2	3	5	1	7	6	4	8	2	4	1	7	5	6	3	8	1	2	6	5	4	3	7	8	7	1
194	2022/11/28 17:33:51	182秒	微信	N/A	36.138.220.25(北京-北京)	2	3	1	5	6	2	3	8	7	4	2	3	1	6	5	7	4	8	1	2	4	7	5	3	8	6	2	4	3	7	8	5	6	1	1	7	3	6	2	5	4	8	4	1
195	2022/11/28 17:36:27	154秒	微信	N/A	60.164.246.112(甘肃-兰州)	2	3	1	4	7	2	8	5	3	6	5	7	2	1	3	8	6	4	3	4	8	2	5	1	7	6	1	4	2	3	8	6	5	7	1	3	5	6	4	2	7	8	6	2
196	2022/11/28 17:39:00	150秒	微信	N/A	60.164.246.112(甘肃-兰州)	1	3	1	2	4	5	7	6	8	3	3	4	8	1	5	2	6	7	1	2	5	7	6	4	3	8	1	4	2	6	3	5	8	7	1	4	6	2	5	3	7	8	5	2
197	2022/11/28 17:41:44	159秒	微信	N/A	27.150.175.172(福建-福州)	1	3	4	2	6	7	3	8	5	1	6	3	4	2	1	7	5	8	3	2	4	8	7	5	1	6	3	2	5	4	6	1	8	7	1	6	4	5	7	2	3	8	7	2
198	2022/11/28 19:01:19	229秒	微信	N/A	180.173.2.65(上海-上海)	2	3	1	4	7	3	2	6	8	5	1	6	5	3	4	8	2	7	1	3	7	5	6	4	2	8	3	4	2	5	7	1	8	6	4	1	5	2	6	3	7	8	8	2
199	2022/11/28 19:04:54	213秒	微信	N/A	180.173.2.65(上海-上海)	1	3	1	2	6	5	3	8	4	7	1	7	3	2	4	8	5	6	2	4	6	5	8	3	1	7	6	8	1	2	3	4	5	7	1	4	5	2	3	6	8	7	7	1
200	2022/11/28 19:07:58	183秒	微信	N/A	36.251.1.246(福建-三明)	2	3	1	3	7	2	5	8	4	6	4	5	3	6	1	2	8	7	1	2	7	5	3	6	4	8	3	1	2	5	8	7	6	4	1	3	4	6	2	5	7	8	6	4
201	2022/11/28 19:10:35	154秒	微信	N/A	36.251.1.246(福建-三明)	1	3	1	5	6	2	3	7	8	4	8	2	1	4	7	6	5	3	3	1	2	4	7	5	6	8	4	3	1	8	2	5	7	6	1	7	6	5	4	2	3	8	8	1
202	2022/11/28 19:13:45	177秒	微信	N/A	36.32.49.222(安徽-合肥)	1	3	1	2	7	6	5	8	3	4	8	5	7	2	1	4	6	3	1	2	8	7	5	3	6	4	2	5	3	6	8	4	7	1	1	5	3	2	6	7	8	4	6	1
203	2022/11/28 19:16:30	162秒	微信	N/A	140.250.88.120(山东-威海)	1	3	2	3	5	4	1	8	6	7	4	1	7	2	5	8	3	6	3	2	7	5	4	1	6	8	1	6	5	2	3	7	8	4	2	6	5	7	3	4	1	8	4	7
204	2022/11/28 19:19:12	156秒	微信	N/A	183.53.108.154(广东-东莞)	2	3	1	4	2	5	3	6	8	7	8	5	3	4	1	6	2	7	3	2	6	4	7	8	1	5	2	3	1	5	7	4	8	6	1	2	5	7	3	4	6	8	2	4
205	2022/11/28 19:29:03	384秒	微信	N/A	171.110.82.97(广西-桂林)	2	3	1	5	7	4	2	6	8	3	1	2	5	3	4	6	8	7	1	2	3	4	7	5	6	8	3	6	1	2	8	7	4	5	1	6	7	2	3	4	8	5	6	4
206	2022/11/28 19:33:12	181秒	微信	N/A	180.120.214.213(江苏-南通)	2	3	1	3	5	6	2	8	7	4	1	2	4	6	5	8	3	7	1	2	7	5	8	3	4	6	2	3	1	5	6	8	7	4	1	2	4	6	5	3	7	8	4	5
207	2022/11/28 19:35:46	151秒	微信	N/A	27.189.129.139(河北-廊坊)	2	3	1	7	4	5	3	6	2	8	3	4	1	2	5	6	7	8	3	1	8	6	2	5	7	4	2	5	1	8	7	4	6	3	1	7	2	3	8	4	5	6	4	5
208	2022/11/28 19:42:50	385秒	微信	N/A	222.94.18.212(江苏-南京)	2	3	2	1	5	7	4	8	6	3	2	7	5	4	3	8	1	6	2	4	8	1	5	6	3	7	2	4	1	3	6	8	5	7	1	2	6	3	5	4	7	8	5	2
209	2022/11/28 19:45:25	153秒	微信	N/A	27.156.184.54(福建-宁德)	2	3	3	4	1	6	7	8	5	2	3	4	7	8	2	6	5	1	4	2	1	5	7	6	3	8	5	3	1	4	8	6	2	7	1	3	7	8	5	6	4	2	7	3
210	2022/11/28 19:48:15	162秒	微信	N/A	120.87.83.170(广东-云浮)	1	3	1	6	5	3	7	2	8	4	7	1	5	2	3	4	6	8	3	1	6	5	7	2	4	8	1	4	2	3	5	7	8	6	1	4	7	6	3	2	5	8	8	2
211	2022/11/28 19:51:08	171秒	微信	N/A	121.207.84.148(福建-泉州)	1	3	1	6	4	2	3	7	8	5	3	2	5	1	4	6	8	7	5	1	6	8	3	4	7	2	1	8	3	4	6	2	7	5	1	3	2	6	4	5	7	8	8	3
212	2022/11/28 19:54:20	175秒	微信	N/A	223.240.49.250(安徽-淮南)	1	3	1	4	3	8	5	7	6	2	6	4	3	2	1	5	7	8	1	2	5	4	7	8	6	3	2	3	7	1	8	5	4	6	1	5	4	8	2	6	3	7	2	5
213	2022/11/28 20:03:02	187秒	微信	N/A	175.149.91.3(辽宁-铁岭)	1	3	1	2	4	6	3	7	8	5	1	4	5	2	3	7	8	6	1	2	5	3	4	6	7	8	3	2	4	5	7	8	1	6	1	2	6	5	3	7	4	8	7	1
214	2022/11/28 20:05:55	170秒	微信	N/A	122.241.10.221(浙江-丽水)	1	3	1	4	8	6	5	2	3	7	7	3	1	4	2	6	8	5	5	1	7	2	8	3	4	6	1	3	4	2	5	6	7	8	3	2	8	5	6	4	1	7	6	1
215	2022/11/28 20:08:57	175秒	微信	N/A	120.34.36.137(福建-漳州)	1	3	1	6	4	8	5	3	7	2	4	2	3	6	5	1	7	8	3	1	4	7	8	5	2	6	2	4	6	3	1	5	7	8	1	7	4	2	5	3	6	8	7	3
216	2022/11/28 20:11:32	152秒	微信	N/A	116.8.114.176(广西-桂林)	1	3	2	6	7	5	4	3	8	1	2	7	5	4	1	6	3	8	3	2	8	6	7	4	1	5	2	4	1	3	8	6	5	7	1	2	4	5	7	6	3	8	3	1
217	2022/11/28 20:14:20	165秒	微信	N/A	180.164.100.74(上海-上海)	1	3	2	1	6	7	4	8	5	3	4	5	6	3	1	7	2	8	1	2	8	5	4	3	6	7	4	7	2	1	8	6	5	3	1	3	7	4	5	8	6	2	2	1
218	2022/11/28 20:18:51	176秒	微信	N/A	36.44.78.27(陕西-西安)	1	2	1	2	6	5	3	7	8	4	7	2	3	8	1	6	5	4	3	1	7	6	2	5	4	8	2	7	5	4	1	3	6	8	1	2	7	5	4	3	6	8	3	1
219	2022/11/28 20:21:33	159秒	微信	N/A	222.94.18.212(江苏-南京)	1	2	1	2	3	6	5	7	8	4	6	2	1	5	3	4	7	8	4	1	6	5	8	2	3	7	1	8	4	7	2	3	6	5	1	2	4	5	3	7	6	8	7	3
220	2022/11/28 20:24:44	161秒	微信	N/A	222.35.227.246(北京-北京)	1	2	1	2	5	4	3	6	8	7	2	5	3	7	4	1	8	6	1	2	3	8	6	4	5	7	1	2	3	6	5	8	4	7	1	4	3	6	5	8	2	7	6	2
221	2022/11/28 20:27:27	154秒	微信	N/A	222.94.18.212(江苏-南京)	1	2	1	6	5	2	4	7	8	3	1	3	4	2	5	7	6	8	2	1	3	5	7	4	6	8	2	1	3	5	7	4	6	8	3	2	5	1	4	7	6	8	4	2
222	2022/11/29 16:56:30	159秒	微信	N/A	61.171.83.127(上海-上海)	1	2	1	2	8	5	4	7	6	3	2	1	6	5	3	4	7	8	3	1	7	5	4	2	6	8	4	3	5	2	8	1	6	7	1	4	7	3	5	2	6	8	8	6
223	2022/11/29 16:59:10	157秒	微信	N/A	61.171.83.127(上海-上海)	1	2	1	6	7	4	5	8	2	3	4	1	6	5	3	2	7	8	1	2	5	4	7	6	3	8	1	3	2	5	8	4	6	7	1	5	3	7	2	4	6	8	1	4
224	2022/11/29 17:02:01	152秒	微信	N/A	223.242.117.24(安徽-蚌埠)	2	2	1	3	6	5	4	7	8	2	3	5	8	6	4	2	1	7	3	4	6	1	5	2	7	8	6	4	1	2	5	7	8	3	2	5	7	6	4	3	1	8	4	7
225	2022/11/29 17:04:58	163秒	微信	N/A	114.99.1.78(安徽-铜陵)	2	2	2	4	5	6	3	7	8	1	4	5	2	6	1	7	8	3	1	2	7	5	4	3	6	8	1	4	5	7	6	3	2	8	1	4	6	3	2	5	7	8	6	3
226	2022/11/29 17:08:18	190秒	微信	N/A	36.42.91.12(陕西-咸阳)	2	2	1	7	5	8	2	3	6	4	1	6	2	3	7	4	5	8	1	5	8	4	2	7	3	6	2	1	3	4	6	5	7	8	1	5	7	4	6	3	2	8	1	3
227	2022/11/29 17:11:05	155秒	微信	N/A	113.134.12.193(陕西-商洛)	1	2	1	7	2	6	5	3	4	8	7	2	3	1	4	5	6	8	2	1	4	3	7	5	6	8	3	4	2	1	5	7	6	8	1	6	3	4	5	7	2	8	4	2
228	2022/11/29 17:15:10	189秒	微信	N/A	36.6.138.77(安徽-淮北)	2	4	2	1	7	6	4	5	8	3	6	5	2	4	1	8	7	3	1	3	7	2	8	5	4	6	1	6	2	3	7	4	5	8	1	4	7	2	5	6	3	8	4	3
229	2022/11/29 17:18:15	168秒	微信	N/A	36.251.141.4(福建-泉州)	1	4	1	2	7	8	5	4	6	3	2	6	1	4	3	7	8	5	5	3	2	1	4	6	8	7	5	7	2	1	8	6	4	3	1	4	6	5	2	3	7	8	7	2
230	2022/11/29 17:24:36	338秒	微信	N/A	117.32.76.126(陕西-渭南)	2	4	1	3	4	7	2	8	6	5	2	6	3	5	1	8	7	4	3	2	8	1	5	4	7	6	2	1	3	5	8	4	7	6	1	8	6	7	5	3	2	4	8	6
231	2022/11/29 17:27:25	158秒	微信	N/A	180.164.100.73(上海-上海)	1	4	1	4	7	2	5	6	8	3	6	8	3	2	1	4	7	5	1	5	6	2	7	4	8	3	1	2	3	6	8	4	5	7	1	2	5	4	3	6	7	8	8	3
232	2022/11/29 17:30:24	171秒	微信	N/A	180.164.100.73(上海-上海)	1	4	1	7	2	4	6	5	8	3	8	3	2	1	7	4	5	6	3	1	7	6	4	2	5	8	2	4	1	6	5	8	3	7	2	5	6	4	7	1	3	8	3	2
233	2022/11/29 19:49:57	154秒	微信	N/A	114.237.200.233(江苏-连云港)	1	4	1	4	7	5	3	8	6	2	5	1	7	2	8	3	4	6	2	4	7	8	3	1	5	6	1	4	3	2	8	7	5	6	1	2	3	7	5	4	6	8	3	2
234	2022/11/29 19:54:56	294秒	微信	N/A	222.94.18.182(江苏-南京)	2	4	1	6	2	8	3	5	7	4	3	1	6	5	2	7	4	8	2	4	1	6	5	7	3	8	2	4	1	3	6	7	5	8	1	8	3	6	2	4	5	7	4	2
235	2022/11/29 19:57:52	167秒	微信	N/A	223.243.234.98(安徽-蚌埠)	1	4	1	2	4	3	7	8	6	5	5	2	4	1	3	6	7	8	2	1	3	4	7	5	6	8	3	5	4	1	2	7	6	8	2	6	7	1	5	4	3	8	1	3
236	2022/11/29 20:00:52	164秒	微信	N/A	223.243.251.12(安徽-蚌埠)	1	4	1	4	6	3	2	7	8	5	6	1	3	5	2	4	7	8	2	6	1	4	5	3	7	8	2	5	1	3	6	7	4	8	1	2	5	7	4	3	6	8	4	2
237	2022/11/29 20:03:42	165秒	微信	N/A	111.72.25.105(江西-抚州)	1	4	1	4	6	5	3	8	2	7	7	2	1	4	6	5	3	8	2	1	6	5	3	4	7	8	4	1	5	3	7	2	6	8	1	8	3	6	2	5	7	4	7	4
238	2022/11/29 20:06:42	174秒	微信	N/A	1.199.31.191(河南-济源)	2	4	1	3	5	6	4	2	7	8	2	1	8	3	5	6	7	4	1	5	4	7	6	2	3	8	1	2	3	7	8	6	4	5	2	3	1	4	5	7	6	8	4	2
239	2022/11/29 20:09:34	164秒	微信	N/A	119.120.20.206(广东-中山)	1	4	1	2	6	4	3	8	5	7	4	2	3	1	5	7	8	6	2	1	8	6	4	3	5	7	6	5	3	1	7	8	2	4	2	6	4	7	1	3	8	5	2	1
240	2022/11/29 20:13:06	204秒	微信	N/A	113.138.185.167(陕西-商洛)	2	4	1	4	7	2	5	8	3	6	2	8	5	7	3	4	1	6	6	4	8	5	3	2	1	7	4	1	6	3	8	2	5	7	1	6	3	5	4	2	8	7	4	2
241	2022/11/29 20:43:26	155秒	微信	N/A	124.94.253.131(辽宁-鞍山)	1	4	1	3	4	7	2	8	6	5	2	7	4	3	1	6	5	8	2	1	5	4	7	6	3	8	4	3	2	1	6	8	5	7	1	8	2	5	3	6	7	4	7	2
242	2022/11/29 20:46:35	168秒	微信	N/A	59.39.196.143(广东-东莞)	2	4	2	1	8	5	3	6	4	7	6	4	2	1	3	8	5	7	3	2	7	6	4	1	5	8	1	4	2	5	8	6	7	3	1	3	7	6	2	5	4	8	6	1
243	2022/11/29 20:50:01	181秒	微信	N/A	36.44.79.57(陕西-西安)	1	4	1	3	6	4	7	8	2	5	2	4	3	7	6	1	5	8	4	2	8	7	3	5	6	1	2	3	1	4	8	7	5	6	2	3	5	4	6	1	7	8	2	1
244	2022/11/29 20:52:45	153秒	微信	N/A	110.85.200.241(福建-漳州)	2	4	1	4	5	3	6	8	7	2	8	3	1	5	2	7	6	4	2	1	5	6	3	4	8	7	3	1	2	7	6	4	5	8	1	5	6	7	4	3	2	8	6	3
245	2022/11/29 20:55:30	158秒	微信	N/A	27.159.190.243(福建-宁德)	2	4	3	4	7	2	1	5	6	8	4	1	7	8	3	5	6	2	1	2	6	4	5	8	7	3	4	1	2	5	7	6	3	8	1	4	7	6	2	3	5	8	7	1
246	2022/11/29 20:58:54	202秒	微信	N/A	220.185.14.48(浙江-衢州)	1	4	2	7	4	1	3	6	5	8	6	3	1	5	2	7	8	4	2	3	5	1	6	7	4	8	2	5	1	3	7	4	6	8	1	3	6	5	4	7	2	8	2	7
247	2022/11/29 21:01:56	178秒	微信	N/A	36.32.20.51(安徽-合肥)	1	4	2	4	6	7	3	8	5	1	7	3	2	1	4	6	5	8	2	5	6	1	4	3	7	8	1	7	2	4	8	5	3	6	2	1	6	5	3	4	7	8	4	6
248	2022/11/29 21:04:30	151秒	微信	N/A	110.86.181.33(福建-莆田)	2	4	1	6	5	4	3	2	8	7	4	2	5	1	3	6	7	8	2	1	7	4	3	5	6	8	4	7	5	6	2	1	3	8	1	5	4	7	3	6	2	8	6	3
249	2022/11/29 21:07:48	194秒	微信	N/A	59.39.227.236(广东-东莞)	2	4	2	1	5	6	3	7	4	8	5	4	1	2	6	7	3	8	1	5	2	4	7	3	6	8	3	7	4	8	6	5	1	2	1	2	6	4	5	7	8	3	4	3
250	2022/11/29 21:11:07	195秒	微信	N/A	117.33.199.44(陕西-商洛)	1	4	1	8	2	6	7	5	3	4	3	6	4	1	5	8	2	7	2	1	4	5	3	6	7	8	2	3	1	6	5	4	7	8	1	4	5	7	2	3	6	8	5	1
251	2022/11/29 21:14:13	161秒	微信	N/A	112.132.53.252(安徽-合肥)	2	4	2	6	7	1	5	3	8	4	3	2	1	4	5	7	8	6	1	2	4	7	5	3	6	8	3	7	5	1	2	4	8	6	2	3	6	7	1	4	5	8	4	1
252	2022/11/29 21:17:15	176秒	微信	N/A	36.42.90.221(陕西-咸阳)	2	4	2	6	3	5	1	7	8	4	3	2	5	6	1	7	4	8	5	3	8	2	4	1	6	7	1	8	5	3	4	2	6	7	1	2	5	6	3	4	7	8	7	5
253	2022/11/29 21:20:01	160秒	微信	N/A	59.58.19.212(福建-宁德)	1	4	1	2	7	8	5	6	3	4	1	6	5	8	2	3	7	4	3	1	5	7	6	2	4	8	2	7	3	1	5	6	4	8	1	2	7	5	4	3	6	8	5	3
254	2022/11/29 21:22:38	153秒	微信	N/A	36.44.77.129(陕西-西安)	1	4	1	6	5	4	8	3	2	7	4	7	5	3	1	2	8	6	1	2	8	3	7	4	5	6	4	6	1	2	7	3	5	8	1	6	7	2	4	5	3	8	1	5
255	2022/11/29 21:26:00	187秒	微信	N/A	114.99.234.177(安徽-安庆)	1	4	1	5	3	8	6	2	7	4	2	5	3	6	4	7	1	8	5	1	3	2	4	6	7	8	1	2	3	7	5	4	6	8	1	7	8	2	5	3	4	6	6	5
256	2022/11/29 21:29:07	180秒	微信	N/A	36.41.167.252(陕西-延安)	2	4	1	4	5	7	3	6	8	2	8	1	5	6	2	7	4	3	1	4	5	3	8	2	7	6	3	4	5	2	7	1	6	8	1	6	5	7	2	4	8	3	4	7
257	2022/11/29 21:33:25	247秒	微信	N/A	36.251.1.137(福建-三明)	1	4	1	6	5	4	2	7	8	3	1	6	5	4	2	7	3	8	5	2	1	3	8	6	4	7	2	4	1	8	7	3	6	5	1	2	6	4	3	5	7	8	6	3
[truncated: 93 more columns]

## Sheet: Sheet3
	分类
类型（图像型、组合型）	勤洗手	36	36	36	36	36	36	36	36	36	36	36	36	36	36	36	36	36	36	36	36	36	36	36	36	36	36	36	36	36	36	36	36	36	36	36	36	36	36	36	36	36	36	36	36	36	36	36	36
	勤通风	36	35	32	35	35	34	35	41	34	36	35	36	37	36	36	37	37	36	36	37	33	35	30	34	36	32	33	36	34	37	36	32	36	35	37	32	34	29	34	39	37	37	36	30	36	31	36	36
	戴口罩	37	36	31	32	34	30	32	38	28	36	33	31	32	34	31	33	34	31	34	32	27	31	24	27	31	26	31	31	34	35	32	26	37	28	36	28	39	24	29	36	33	34	33	25	30	28	31	34
	保持社交距离	36	40	34	30	39	31	36	33	32	36	36	27	34	31	36	37	36	32	36	35	25	27	26	27	32	28	33	32	37	33	35	23	36	26	35	32	42	26	32	41	37	33	35	29	32	30	30	36
	不聚集	36	37	40	33	39	33	38	39	38	40	39	33	39	32	39	40	38	34	36	39	31	32	32	28	33	32	31	35	33	33	36	23	35	32	40	36	40	27	33	45	37	40	36	36	36	37	34	36
	呆在家	38	36	38	33	43	33	37	34	39	41	40	36	40	34	39	40	41	33	41	39	34	33	33	33	36	32	34	37	29	33	36	25	40	30	36	36	46	33	37	41	41	42	35	33	35	35	37	34
	居家清洁卫生	38	37	41	32	43	37	33	33	39	38	40	35	38	40	37	38	42	38	39	39	34	39	34	35	34	34	32	36	29	31	34	30	38	33	36	40	42	35	41	35	41	37	35	33	33	35	33	38
	积极锻炼	39	37	37	30	43	39	35	35	37	38	36	36	34	39	36	38	38	39	41	39	32	38	33	36	33	33	35	38	32	36	36	30	35	32	39	40	42	37	41	37	37	41	37	36	30	40	34	36
	勤消毒	36	36	36	36	36	36	36	36	36	36	36	36	36	36	36	36	36	36	36	36	36	36	36	36	36	36	36	36	36	36	36	36	36	36	36	36	36	36	36	36	36	36	36	36	36	36	36	36
	手勿触碰脸	38	38	40	36	39	36	40	32	39	37	37	37	35	36	36	37	36	36	36	35	39	37	37	42	38	37	36	37	34	36	41	40	37	37	33	38	38	40	39	35	37	35	36	36	37	40	36	38
	咳嗽礼仪	40	35	44	38	42	38	43	34	44	32	39	39	38	36	36	38	36	36	32	36	39	39	38	42	38	42	36	36	36	36	41	39	36	42	32	38	38	42	41	38	34	31	41	35	36	42	36	34
	监测体温	44	32	45	42	41	37	39	37	45	37	40	44	41	39	36	37	39	34	36	33	39	41	40	43	40	40	35	39	36	39	42	38	35	48	37	39	39	43	39	35	29	34	37	35	36	44	37	33
	勿旅行	41	33	42	43	44	39	35	33	46	34	41	42	39	40	33	37	42	34	37	31	36	40	36	46	40	42	42	40	34	38	44	40	38	45	31	38	40	45	44	31	33	31	41	33	34	40	38	39
	寻求医疗帮助	38	33	40	43	38	38	36	36	45	36	37	44	35	38	32	36	40	34	33	35	36	41	36	42	40	40	40	39	40	39	44	38	38	46	36	39	35	45	41	36	32	31	43	36	37	41	39	42
	注射新冠疫苗	34	33	40	40	35	35	40	39	41	38	37	44	34	32	36	38	38	32	36	36	39	35	40	37	40	39	40	40	37	42	47	36	37	45	36	35	35	41	38	40	33	37	40	36	36	39	40	42
[truncated: 169 more columns]

## Sheet: Sheet4
分类（图像相关，1勤洗手 2勤通风 3戴口罩 4不聚集 5居家清洁卫生 6手勿触碰脸 7监测体温）
1	36
1	36
1	36
1	36
1	36
1	36
1	36
1	36
1	36
1	36
1	36
1	36
1	36
1	36
1	36
1	36
1	36
1	36
1	36
1	36
1	36
1	36
1	36
1	36
1	36
1	36
1	36
1	36
1	36
1	36
1	36
1	36
1	36
1	36
1	36
1	36
1	36
1	36
1	36
1	36
1	36
1	36
1	36
1	36
1	36
1	36
1	36
1	36
1	36
1	36
1	36
1	36
1	36
1	36
1	36
1	36
1	36
1	36
1	36
1	36
1	36
1	36
1	36
1	36
1	36
1	36
1	36
1	36
1	36
1	36
1	36
1	36
1	36
1	36
1	36
1	36
1	36
1	36
1	36
1	36
1	36
1	36
1	36
1	36
1	36
1	36
1	36
1	36
1	36
1	36
1	36
1	36
1	36
1	36
1	36
1	36
1	36
1	36
1	36
1	36
1	36
1	36
1	36
1	36
1	36
1	36
1	36
1	36
1	36
1	36
1	36
1	36
1	36
1	36
1	36
1	36
1	36
1	36
1	36
1	36
1	36
1	36
1	36
1	36
1	36
1	36
1	36
1	36
1	36
1	36
1	36
1	36
1	36
1	36
1	36
1	36
1	36
1	36
1	36
1	36
1	36
1	36
1	36
1	36
1	36
1	36
1	36
1	36
1	36
1	36
1	36
1	36
1	36
1	36
1	36
1	36
1	36
1	36
1	36
1	36
1	36
1	36
1	36
1	36
1	36
1	36
1	36
1	36
1	36
1	36
1	36
1	36
1	36
1	36
1	36
1	36
1	36
1	36
1	36
1	36
1	36
1	36
1	36
1	36
1	36
1	36
1	36
1	36
1	36
1	36
1	36
1	36
1	36
1	36
1	36
1	36
1	36
1	36
1	36
1	36
1	36
1	36
1	36
1	36
1	36
1	36
1	36
1	36
1	36
1	36
1	36
1	36
1	36
1	36
1	36
1	36
1	36
2	36
2	35
2	32
2	35
2	35
2	34
2	35
2	41
2	34
2	36
2	35
2	36
2	37
2	36
2	36
2	37
2	37
2	36
2	36
2	37
2	33
2	35
2	30
2	34
2	36
2	32
2	33
2	36
2	34
2	37
2	36
2	32
2	36
2	35
2	37
2	32
2	34
2	29
2	34
2	39
2	37
2	37
2	36
2	30
2	36
2	31
2	36
2	36
2	35
2	35
2	37
2	31
2	32
2	37
2	37
2	36
2	34
2	36
2	32
2	38
2	37
2	33
2	34
2	38
2	32
2	39
2	42
2	38
2	38
2	39
2	37
2	40
2	39
2	38
2	38
2	31
2	40
2	38
2	36
2	37
2	38
2	35
2	41
2	41
2	38
2	38
2	39
2	41
2	39
2	42
2	42
2	42
2	39
2	40
2	37
2	37
2	37
2	38
2	37
2	36
2	39
2	42
2	37
2	39
2	42
2	40
2	41
2	41
2	37
2	38
2	39
2	36
2	36
2	37
2	36
2	37
2	40
2	37
2	39
2	36
2	41
2	37
2	38
2	36
2	37
2	39
2	40
2	41
2	37
2	37
2	37
2	41
2	41
2	39
2	38
2	38
2	43
2	38
2	41
2	38
2	36
2	40
2	38
2	30
2	40
2	41
2	39
2	38
2	40
2	40
2	39
2	38
2	40
2	37
2	40
2	38
2	38
2	36
2	36
2	39
2	43
2	43
2	38
2	43
2	36
2	36
2	38
2	36
2	36
2	42
2	38
2	41
2	36
2	42
2	39
2	36
2	38
2	42
2	41
2	37
2	36
2	37
2	39
2	38
2	38
2	36
2	42
2	40
2	37
2	37
2	41
2	43
2	40
2	38
2	40
2	41
2	42
2	37
2	39
2	37
2	37
2	40
2	37
2	43
2	37
2	40
2	41
2	39
2	39
2	38
2	37
2	37
2	36
2	39
2	37
2	43
2	36
3	37
3	36
3	31
3	32
3	34
3	30
3	32
3	38
3	28
3	36
3	33
3	31
3	32
3	34
3	31
3	33
3	34
3	31
3	34
3	32
3	27
3	31
3	24
3	27
3	31
3	26
3	31
3	31
3	34
3	35
3	32
3	26
3	37
3	28
3	36
3	28
3	39
3	24
3	29
3	36
3	33
3	34
3	33
3	25
3	30
3	28
3	31
3	34
3	32
3	31
3	33
3	34
3	30
3	36
3	31
3	34
3	28
3	36
3	27
3	37
3	33
3	30
3	31
3	36
3	32
3	39
3	40
3	35
3	42
3	36
3	39
3	46
3	43
3	37
3	38
3	31
3	41
3	33
3	34
3	32
3	37
3	37
3	38
3	44
3	39
3	32
3	39
3	42
3	35
3	36
3	37
3	37
3	38
3	38
3	41
3	36
3	30
3	40
3	37
3	38
3	36
3	43
3	38
3	41
3	44
3	42
3	40
3	42
3	38
3	42
3	38
3	37
3	32
3	37
3	37
3	37
3	45
3	33
3	36
3	35
3	40
3	40
3	41
3	33
3	41
3	40
3	35
3	36
3	36
3	35
3	38
3	42
3	43
3	40
3	36
3	37
3	44
3	37
3	40
3	40
3	40
3	36
3	37
3	33
3	40
3	42
3	40
3	44
3	38
3	38
3	38
3	36
3	35
3	35
3	43
3	40
3	39
3	38
3	41
3	41
3	40
3	46
3	36
3	44
3	33
3	35
3	35
3	42
3	36
3	37
3	34
3	41
3	38
3	41
3	35
3	37
3	42
3	42
3	41
3	40
3	33
3	36
3	34
3	40
3	39
3	35
3	37
3	44
3	41
3	40
3	45
3	39
3	37
3	33
3	40
3	38
3	40
3	35
3	39
3	41
3	41
3	43
3	38
3	42
3	34
3	36
3	40
3	35
3	42
3	36
3	33
3	33
3	40
3	40
3	37
3	40
3	36
4	36
4	37
4	40
4	33
4	39
4	33
4	38
4	39
4	38
4	40
4	39
4	33
4	39
4	32
4	39
4	40
4	38
4	34
4	36
4	39
4	31
4	32
4	32
4	28
4	33
4	32
4	31
4	35
4	33
4	33
4	36
4	23
4	35
4	32
4	40
4	36
4	40
4	27
4	33
4	45
4	37
4	40
4	36
4	36
4	36
4	37
4	34
4	36
4	29
4	32
4	35
4	38
4	26
4	44
4	38
4	39
4	34
4	36
4	33
4	44
4	42
4	39
4	37
4	47
4	38
4	38
4	37
4	32
4	38
4	36
4	37
4	41
4	37
4	31
4	36
4	31
4	35
4	25
4	38
4	34
4	35
4	36
4	37
4	39
4	30
4	31
4	35
4	44
4	28
4	35
4	35
4	35
4	43
4	35
4	39
4	35
4	29
4	40
4	29
4	40
4	30
4	40
4	37
4	35
4	42
4	42
4	37
4	32
4	42
4	43
4	39
4	35
4	32
4	33
4	41
4	39
4	45
4	35
4	37
4	36
4	34
4	45
4	37
4	32
4	36
4	34
4	31
4	34
4	29
4	33
4	34
4	44
4	36
4	35
4	35
4	35
4	36
4	37
4	40
4	40
4	38
4	31
4	37
4	39
4	36
4	39
4	37
4	35
4	35
4	36
4	40
4	39
4	34
4	34
4	37
4	40
4	32
4	36
4	35
4	41
4	37
4	42
4	36
4	44
4	30
4	34
4	29
4	39
4	44
4	36
4	34
4	35
4	35
4	32
4	32
4	34
4	38
4	42
4	38
4	41
4	32
4	34
4	34
4	43
4	36
4	27
4	33
4	37
4	31
4	37
4	41
4	36
4	34
4	34
4	38
4	37
4	34
4	35
4	33
4	44
4	37
4	33
4	38
4	40
4	40
4	37
4	30
4	32
4	34
4	33
4	30
4	36
4	38
4	39
4	35
4	39
4	36
5	38
5	37
5	41
5	32
5	43
5	37
5	33
5	33
5	39
5	38
5	40
5	35
5	38
5	40
5	37
5	38
5	42
5	38
5	39
5	39
5	34
5	39
5	34
5	35
5	34
5	34
5	32
5	36
5	29
5	31
5	34
5	30
5	38
5	33
5	36
5	40
5	42
5	35
5	41
5	35
5	41
5	37
5	35
5	33
5	33
5	35
5	33
5	38
5	39
5	33
5	31
5	37
5	35
5	44
5	41
5	39
5	37
5	36
5	40
5	44
5	43
5	45
5	36
5	44
5	39
5	35
5	30
5	30
5	36
5	38
5	37
5	36
5	33
5	28
5	40
5	31
5	36
5	31
5	34
5	34
5	29
5	30
5	34
5	34
5	32
5	31
5	32
5	32
5	30
5	33
5	30
5	30
5	33
5	36
5	44
5	35
5	32
5	37
5	32
5	39
5	30
5	36
5	31
5	39
5	41
5	48
5	37
5	34
5	37
5	32
5	35
5	36
5	31
5	33
5	42
5	33
5	37
5	30
5	38
5	33
5	32
5	45
5	33
5	30
5	29
5	32
5	30
5	31
5	32
5	31
5	31
5	39
5	37
5	34
5	38
5	33
5	36
5	34
5	41
5	38
5	32
5	29
5	34
5	33
5	28
5	37
5	35
5	33
5	32
5	32
5	34
5	34
5	31
5	35
5	35
5	34
5	29
5	40
5	36
5	31
5	40
5	34
5	40
5	42
5	32
5	37
5	31
5	38
5	37
5	34
5	34
5	29
5	35
5	33
5	30
5	34
5	34
5	39
5	33
5	37
5	33
5	30
5	26
5	38
5	34
5	33
5	34
5	37
5	32
5	36
5	35
5	36
5	34
5	35
5	32
5	34
5	34
5	40
5	34
5	38
5	34
5	35
5	30
5	35
5	42
5	37
5	29
5	36
5	37
5	34
5	34
5	36
5	32
5	31
5	38
5	39
5	36
6	38
6	38
6	40
6	36
6	39
6	36
6	40
6	32
6	39
6	37
6	37
6	37
6	35
6	36
6	36
6	37
6	36
6	36
6	36
6	35
6	39
6	37
6	37
6	42
6	38
6	37
6	36
6	37
6	34
6	36
6	41
6	40
6	37
6	37
6	33
6	38
6	38
6	40
6	39
6	35
6	37
6	35
6	36
6	36
6	37
6	40
6	36
6	38
6	39
6	40
6	36
6	38
6	41
6	36
6	35
6	36
6	37
6	36
6	37
6	35
6	37
6	36
6	38
6	36
6	38
6	35
6	32
6	38
6	35
6	34
6	35
6	35
6	35
6	36
6	36
6	35
6	34
6	34
6	38
6	40
6	35
6	37
6	33
6	31
6	35
6	36
6	40
6	37
6	32
6	30
6	31
6	31
6	33
6	34
6	36
6	40
6	36
6	36
6	35
6	39
6	34
6	30
6	35
6	33
6	31
6	33
6	34
6	31
6	38
6	34
6	33
6	37
6	36
6	38
6	39
6	37
6	32
6	37
6	33
6	37
6	31
6	35
6	39
6	37
6	36
6	35
6	31
6	33
6	35
6	37
6	35
6	32
6	31
6	34
6	34
6	35
6	33
6	40
6	37
6	34
6	36
6	32
6	38
6	35
6	37
6	32
6	37
6	36
6	34
6	34
6	35
6	35
6	33
6	35
6	34
6	34
6	33
6	36
6	37
6	33
6	31
6	29
6	35
6	31
6	36
6	36
6	36
6	36
6	37
6	32
6	38
6	31
6	36
6	34
6	35
6	37
6	33
6	32
6	34
6	35
6	37
6	37
6	33
6	36
6	33
6	36
6	31
6	31
6	39
6	37
6	31
6	31
6	33
6	35
6	33
6	32
6	31
6	35
6	34
6	40
6	36
6	33
6	38
6	30
6	33
6	32
6	31
6	34
6	32
6	35
6	34
6	38
6	38
6	33
6	39
6	29
6	40
7	44
7	32
7	45
7	42
7	41
7	37
7	39
7	37
7	45
7	37
7	40
7	44
7	41
7	39
7	36
7	37
7	39
7	34
7	36
7	33
7	39
7	41
7	40
7	43
7	40
7	40
7	35
7	39
7	36
7	39
7	42
7	38
7	35
7	48
7	37
7	39
7	39
7	43
7	39
7	35
7	29
7	34
7	37
7	35
7	36
7	44
7	37
7	33
7	44
7	38
7	39
7	36
7	44
7	35
7	38
7	32
7	36
7	36
7	38
7	33
7	35
7	33
7	38
7	33
7	30
7	35
7	36
7	43
7	32
7	31
7	37
7	31
7	25
7	30
7	27
7	25
7	32
7	43
7	41
7	41
7	37
7	35
7	33
7	28
7	36
7	38
7	37
7	35
7	35
7	35
7	34
7	34
7	33
7	31
7	36
7	35
7	36
7	32
7	37
7	37
7	39
7	28
7	35
7	36
7	32
7	31
7	32
7	33
7	31
7	31
7	33
7	38
7	36
7	38
7	32
7	34
7	33
7	37
7	38
7	36
7	31
7	31
7	30
7	31
7	33
7	36
7	35
7	32
7	41
7	33
7	32
7	31
7	33
7	40
7	33
7	33
7	38
7	43
7	35
7	33
7	36
7	31
7	40
7	31
7	35
7	28
7	41
7	32
7	32
7	29
7	35
7	32
7	35
7	37
7	37
7	29
7	32
7	35
7	37
7	34
7	31
7	27
7	36
7	31
7	34
7	39
7	40
7	36
7	29
7	33
7	38
7	31
7	34
7	38
7	35
7	35
7	32
7	35
7	38
7	32
7	34
7	38
7	33
7	33
7	35
7	41
7	31
7	34
7	37
7	38
7	31
7	34
7	36
7	33
7	31
7	35
7	35
7	35
7	38
7	39
7	31
7	36
7	41
7	32
7	33
7	36
7	37
7	35
7	34
7	30
7	37
7	42
7	33
7	31
7	35
7	32
7	32
8	36
8	40
8	34
8	30
8	39
8	31
8	36
8	33
8	32
8	36
8	36
8	27
8	34
8	31
8	36
8	37
8	36
8	32
8	36
8	35
8	25
8	27
8	26
8	27
8	32
8	28
8	33
8	32
8	37
8	33
8	35
8	23
8	36
8	26
8	35
8	32
8	42
8	26
8	32
8	41
8	37
8	33
8	35
8	29
8	32
8	30
8	30
8	36
8	27
8	34
8	32
8	38
8	26
8	40
8	34
8	36
8	32
8	36
8	27
8	40
8	40
8	33
8	31
8	42
8	38
8	41
8	38
8	35
8	36
8	37
8	39
8	42
8	42
8	36
8	40
8	35
8	37
8	26
8	32
8	33
8	33
8	34
8	38
8	44
8	32
8	33
8	40
8	44
8	33
8	35
8	35
8	35
8	40
8	37
8	39
8	35
8	29
8	41
8	31
8	41
8	37
8	44
8	36
8	35
8	39
8	40
8	37
8	37
8	40
8	44
8	39
8	36
8	28
8	37
8	40
8	38
8	45
8	33
8	34
8	36
8	39
8	41
8	42
8	32
8	39
8	38
8	32
8	32
8	29
8	33
8	38
8	43
8	38
8	35
8	33
8	36
8	41
8	35
8	37
8	43
8	40
8	35
8	32
8	34
8	36
8	42
8	36
8	38
8	39
8	36
8	39
8	40
8	36
8	30
8	38
8	44
8	37
8	36
8	38
8	37
8	35
8	46
8	38
8	45
8	31
8	34
8	32
8	42
8	42
8	37
8	35
8	41
8	39
8	34
8	34
8	35
8	42
8	39
8	39
8	38
8	32
8	34
8	33
8	42
8	36
8	32
8	38
8	39
8	35
8	39
8	41
8	39
8	37
8	37
8	40
8	35
8	35
8	38
8	36
8	39
8	41
8	37
8	35
8	38
8	34
8	33
8	36
8	35
8	38
8	38
8	27
8	35
8	38
8	40
8	37
8	40
8	36
9	38
9	36
9	38
9	33
9	43
9	33
9	37
9	34
9	39
9	41
9	40
9	36
9	40
9	34
9	39
9	40
9	41
9	33
9	41
9	39
9	34
9	33
9	33
9	33
9	36
9	32
9	34
9	37
9	29
9	33
9	36
9	25
9	40
9	30
9	36
9	36
9	46
9	33
9	37
9	41
9	41
9	42
9	35
9	33
9	35
9	35
9	37
9	34
9	33
9	31
9	33
9	37
9	30
9	45
9	38
9	41
9	37
9	36
9	39
9	43
9	41
9	42
9	37
9	47
9	39
9	36
9	35
9	31
9	38
9	37
9	34
9	39
9	39
9	30
9	35
9	30
9	35
9	30
9	35
9	35
9	32
9	33
9	35
9	38
9	30
9	30
9	31
9	39
9	29
9	38
9	34
9	34
9	39
9	38
9	42
9	33
9	30
9	37
9	30
9	43
9	30
9	34
9	32
9	36
9	41
9	46
9	37
9	37
9	40
9	37
9	40
9	37
9	28
9	32
9	40
9	40
9	44
9	34
9	37
9	34
9	33
9	46
9	36
9	32
9	33
9	30
9	33
9	34
9	32
9	29
9	32
9	45
9	32
9	33
9	34
9	34
9	39
9	34
9	38
9	35
9	34
9	29
9	37
9	36
9	30
9	37
9	36
9	32
9	33
9	38
9	39
9	41
9	33
9	36
9	32
9	38
9	30
9	38
9	36
9	37
9	41
9	38
9	40
9	42
9	32
9	37
9	31
9	38
9	39
9	32
9	35
9	31
9	35
9	29
9	32
9	31
9	35
9	40
9	36
9	42
9	33
9	33
9	32
9	43
9	34
9	32
9	32
9	34
9	29
9	36
9	37
9	37
9	39
9	33
9	34
9	37
9	37
9	36
9	35
9	42
9	36
9	33
9	37
9	36
9	42
9	36
9	31
9	32
9	37
9	31
9	30
9	36
9	35
9	32
9	33
9	38
9	36
10	39
10	37
10	37
10	30
10	43
10	39
10	35
10	35
10	37
10	38
10	36
10	36
10	34
10	39
10	36
10	38
10	38
10	39
10	41
10	39
10	32
10	38
10	33
10	36
10	33
10	33
10	35
10	38
10	32
10	36
10	36
10	30
10	35
10	32
10	39
10	40
10	42
10	37
10	41
10	37
10	37
10	41
10	37
10	36
10	30
10	40
[truncated: 1,256 more rows]

## Sheet: 排序整理数据
8	36	38	39	36	40	41	38	34
8	40	36	37	36	35	33	33	33
8	34	38	37	36	44	42	40	40
8	30	33	30	36	38	43	43	40
8	39	43	43	36	42	44	38	35
8	31	33	39	36	38	39	38	35
8	36	37	35	36	43	35	36	40
8	33	34	35	36	34	33	36	39
8	32	39	37	36	44	46	45	41
8	36	41	38	36	32	34	36	38
8	36	40	36	36	39	41	37	37
8	27	36	36	36	39	42	44	44
8	34	40	34	36	38	39	35	34
8	31	34	39	36	36	40	38	32
8	36	39	36	36	36	33	32	36
8	37	40	38	36	38	37	36	38
8	36	41	38	36	36	42	40	38
8	32	33	39	36	36	34	34	32
8	36	41	41	36	32	37	33	36
8	35	39	39	36	36	31	35	36
8	25	34	32	36	39	36	36	39
8	27	33	38	36	39	40	41	35
8	26	33	33	36	38	36	36	40
8	27	33	36	36	42	46	42	37
8	32	36	33	36	38	40	40	40
8	28	32	33	36	42	42	40	39
8	33	34	35	36	36	42	40	40
8	32	37	38	36	36	40	39	40
8	37	29	32	36	36	34	40	37
8	33	33	36	36	36	38	39	42
8	35	36	36	36	41	44	44	47
8	23	25	30	36	39	40	38	36
8	36	40	35	36	36	38	38	37
8	26	30	32	36	42	45	46	45
8	35	36	39	36	32	31	36	36
8	32	36	40	36	38	38	39	35
8	42	46	42	36	38	40	35	35
8	26	33	37	36	42	45	45	41
8	32	37	41	36	41	44	41	38
8	41	41	37	36	38	31	36	40
8	37	41	37	36	34	33	32	33
8	33	42	41	36	31	31	31	37
8	35	35	37	36	41	41	43	40
8	29	33	36	36	35	33	36	36
8	32	35	30	36	36	34	37	36
8	30	35	40	36	42	40	41	39
8	30	37	34	36	36	38	39	40
8	36	34	36	36	34	39	42	42
8	27	33	39	36	39	46	43	37
8	34	31	37	36	41	42	44	45
8	32	33	30	36	36	38	40	40
8	38	37	34	36	39	37	38	42
8	26	30	35	36	43	45	45	40
8	40	45	41	36	36	36	36	36
8	34	38	41	36	37	38	40	37
8	36	41	41	36	37	33	31	32
8	32	37	37	36	38	38	36	36
8	36	36	36	36	36	36	36	36
8	27	39	42	36	36	36	32	34
8	40	43	40	36	34	34	34	30
8	40	41	42	36	36	36	36	36
8	33	42	42	36	34	30	31	30
8	31	37	37	36	38	38	39	39
8	42	47	43	36	33	31	28	31
8	38	39	42	36	34	36	35	37
8	41	36	39	36	35	40	40	40
8	38	35	33	36	36	34	37	35
8	35	31	32	36	41	42	41	36
8	36	38	38	36	29	32	38	37
8	37	37	35	36	37	32	34	31
8	39	34	37	36	35	39	41	35
8	42	39	34	36	29	31	34	34
8	42	39	37	36	30	27	32	36
8	36	30	30	36	30	30	32	39
8	40	35	38	36	34	30	34	32
8	35	30	35	36	29	31	33	33
8	37	35	35	36	32	31	33	34
8	26	30	32	36	37	40	41	39
8	32	35	34	36	38	38	38	39
8	33	35	35	36	43	39	39	35
8	33	32	30	36	34	36	40	41
8	34	33	37	36	33	32	34	36
8	38	35	30	36	33	33	37	38
8	44	38	38	36	29	32	38	38
8	32	30	31	36	34	37	41	35
8	33	30	32	36	36	38	38	36
8	40	31	30	36	38	42	45	42
8	44	39	33	36	33	34	35	39
8	33	29	31	36	35	37	40	36
8	35	38	36	36	32	38	32	33
8	35	34	35	36	34	40	35	36
8	35	34	35	36	34	40	35	36
8	40	39	30	36	34	30	30	36
8	37	38	37	36	31	30	31	32
8	39	42	40	36	31	35	31	30
8	35	33	38	36	39	36	43	43
8	29	30	30	36	36	37	39	37
8	41	37	37	36	33	35	38	37
8	31	30	34	36	32	35	40	36
8	41	43	36	36	37	35	33	31
8	37	30	34	36	35	43	43	37
8	44	34	37	36	28	34	36	34
8	36	32	34	36	34	38	42	38
8	35	36	39	36	34	37	38	33
8	39	41	41	36	28	29	34	35
8	40	46	42	36	30	33	33	30
8	37	37	37	36	33	36	42	40
8	37	37	35	36	29	37	32	34
8	40	40	33	36	34	30	36	32
8	44	37	32	36	31	30	35	40
8	39	40	33	36	33	30	33	39
8	36	37	35	36	35	39	39	36
8	28	28	33	36	35	34	36	37
8	37	32	35	36	34	36	41	39
8	40	40	39	36	37	31	31	30
8	38	40	34	36	36	28	29	36
8	45	44	39	36	27	32	31	34
8	33	34	31	36	38	31	37	35
8	34	37	38	36	37	33	38	35
8	36	34	33	36	33	32	38	38
8	39	33	31	36	28	34	36	36
8	41	46	43	36	32	28	29	26
8	42	36	30	36	34	33	37	34
8	32	32	31	36	37	34	36	35
8	39	33	32	36	31	33	39	40
8	38	30	32	36	36	39	39	41
8	32	33	34	36	34	37	38	36
8	32	34	31	36	33	31	34	38
8	29	32	32	36	37	40	43	38
8	33	29	34	36	33	36	43	43
8	38	32	31	36	32	32	36	36
8	43	45	36	36	30	26	32	38
8	38	32	35	36	29	34	37	34
8	35	33	35	36	36	41	40	38
8	33	34	35	36	32	32	34	31
8	36	34	37	36	33	32	35	37
8	41	39	34	36	31	40	41	41
8	35	34	35	36	40	42	41	39
8	37	38	36	36	36	32	35	32
8	43	35	35	36	34	33	35	34
8	40	34	32	36	32	35	39	35
8	35	29	35	36	33	33	36	36
8	32	37	33	36	37	33	33	34
8	34	36	36	36	32	32	37	42
8	36	30	30	36	36	36	42	38
8	42	37	37	36	28	32	32	30
8	36	36	36	36	35	40	40	37
8	38	32	33	36	29	34	37	32
8	39	33	32	36	34	35	38	40
8	36	38	35	36	33	31	33	36
8	39	39	33	36	34	30	33	35
8	40	41	33	36	34	29	33	39
8	36	33	34	36	34	33	39	39
8	30	36	32	36	34	38	38	34
8	38	32	38	36	31	38	40	33
8	44	38	32	36	32	35	36	38
8	37	30	29	36	32	38	44	42
8	36	38	34	36	33	37	39	35
8	38	36	37	36	34	40	44	39
8	37	37	35	36	30	33	35	39
8	35	41	37	36	30	31	31	30
8	46	38	37	36	26	32	36	35
8	38	40	37	36	36	39	38	31
8	45	42	36	36	28	31	37	39
8	31	32	32	36	36	35	38	37
8	34	37	33	36	36	38	41	36
8	32	31	36	36	33	44	41	40
8	42	38	33	36	33	33	35	33
8	42	39	37	36	35	26	31	31
8	37	32	32	36	32	36	40	38
8	35	35	34	36	37	45	44	42
8	41	31	30	36	29	33	39	42
8	39	35	35	36	34	35	36	35
8	34	29	38	36	32	36	42	39
8	34	32	30	36	34	36	39	43
8	35	31	29	36	32	37	43	41
8	42	35	31	36	30	34	37	33
8	39	40	36	36	31	33	34	33
8	39	36	32	36	33	38	43	41
8	38	42	37	36	32	33	35	38
8	32	33	31	36	35	37	39	36
8	34	33	31	36	37	38	39	37
8	33	32	31	36	34	32	36	40
8	42	43	31	36	35	28	29	29
8	36	34	34	36	30	34	37	33
8	32	32	32	36	35	42	37	40
8	38	32	36	36	30	33	36	36
8	39	34	36	36	29	32	39	36
8	35	29	34	36	36	34	35	34
8	39	36	37	36	33	34	38	34
8	41	37	34	36	28	31	37	37
8	39	37	33	36	29	39	36	34
8	37	39	32	36	36	42	37	35
8	37	33	32	36	38	34	37	37
8	40	34	33	36	32	34	38	37
8	35	37	33	36	37	34	37	36
8	35	37	35	36	30	36	33	32
8	38	36	40	36	39	39	40	36
8	36	35	37	36	33	43	42	38
8	39	42	36	36	36	37	37	35
8	41	36	33	36	30	32	38	38
8	37	33	36	36	31	41	42	35
8	35	37	33	36	36	41	38	42
8	38	36	34	36	28	33	34	31
8	34	42	42	36	34	29	31	34
8	33	36	40	36	32	32	36	36
8	36	31	29	36	33	37	37	34
8	35	32	35	36	33	38	38	37
8	38	37	36	36	33	36	37	33
8	38	31	33	36	30	34	32	30
8	27	30	34	36	34	40	40	36
8	35	36	32	36	39	38	41	35
8	38	35	36	36	33	32	36	35
8	40	32	37	36	28	31	37	39
8	37	33	32	36	35	31	31	30
8	40	38	35	36	32	29	35	30
8	36	36	31	36	36	31	37	36
9	38
9	36
9	38
9	33
9	43
9	33
9	37
9	34
9	39
9	41
9	40
9	36
9	40
9	34
9	39
9	40
9	41
9	33
9	41
9	39
9	34
9	33
9	33
9	33
9	36
9	32
9	34
9	37
9	29
9	33
9	36
9	25
9	40
9	30
9	36
9	36
9	46
9	33
9	37
9	41
9	41
9	42
9	35
9	33
9	35
9	35
9	37
9	34
9	33
9	31
9	33
9	37
9	30
9	45
9	38
9	41
9	37
9	36
9	39
9	43
9	41
9	42
9	37
9	47
9	39
9	36
9	35
9	31
9	38
9	37
9	34
9	39
9	39
9	30
9	35
9	30
9	35
9	30
9	35
9	35
9	32
9	33
9	35
9	38
9	30
9	30
9	31
9	39
9	29
9	38
9	34
9	34
9	39
9	38
9	42
9	33
9	30
9	37
9	30
9	43
9	30
9	34
9	32
9	36
9	41
9	46
9	37
9	37
9	40
9	37
9	40
9	37
9	28
9	32
9	40
9	40
9	44
9	34
9	37
9	34
9	33
9	46
9	36
9	32
9	33
9	30
9	33
9	34
9	32
9	29
9	32
9	45
9	32
9	33
9	34
9	34
9	39
9	34
9	38
9	35
9	34
9	29
9	37
9	36
9	30
9	37
9	36
9	32
9	33
9	38
9	39
9	41
9	33
9	36
9	32
9	38
9	30
9	38
9	36
9	37
9	41
9	38
9	40
9	42
9	32
9	37
9	31
9	38
9	39
9	32
9	35
9	31
9	35
9	29
9	32
9	31
9	35
9	40
9	36
9	42
9	33
9	33
9	32
9	43
9	34
9	32
9	32
9	34
9	29
9	36
9	37
9	37
9	39
9	33
9	34
9	37
9	37
9	36
9	35
9	42
9	36
9	33
9	37
9	36
9	42
9	36
9	31
9	32
9	37
9	31
9	30
9	36
9	35
9	32
9	33
9	38
9	36
10	39
10	37
10	37
10	30
10	43
10	39
10	35
10	35
10	37
10	38
10	36
10	36
10	34
10	39
10	36
10	38
10	38
10	39
10	41
10	39
10	32
10	38
10	33
10	36
10	33
10	33
10	35
10	38
10	32
10	36
10	36
10	30
10	35
10	32
10	39
10	40
10	42
10	37
10	41
10	37
10	37
10	41
10	37
10	36
10	30
10	40
10	34
10	36
10	39
10	37
10	30
10	34
10	35
10	41
10	41
10	41
10	37
10	36
10	42
10	40
10	42
10	42
10	37
10	43
10	42
10	39
10	33
10	32
10	38
10	35
10	37
10	34
10	37
10	30
10	38
10	35
10	35
10	32
10	34
10	35
10	30
10	37
10	30
10	38
10	31
10	32
10	30
10	33
10	31
10	36
10	35
10	35
10	30
10	37
10	40
10	38
10	30
10	37
10	34
10	36
10	34
10	37
10	34
10	39
10	41
10	42
10	37
10	35
10	33
10	32
10	33
10	35
10	33
10	35
10	39
10	34
10	39
10	31
10	38
10	33
10	31
10	43
10	30
10	31
10	32
10	32
10	34
10	31
10	32
10	34
10	31
10	36
10	35
10	35
10	35
10	37
10	34
10	35
10	36
10	35
10	32
10	35
10	33
10	36
10	30
10	37
10	36
10	33
10	32
10	35
10	33
10	33
10	34
10	32
10	38
10	32
10	29
10	34
10	37
10	35
10	37
10	37
10	37
10	36
10	32
10	33
10	36
10	33
10	37
10	32
10	34
10	30
10	35
10	38
10	30
10	29
10	31
10	36
10	32
10	37
10	31
10	31
10	31
10	31
10	34
10	32
10	36
10	36
10	34
10	37
10	34
10	33
10	32
10	32
10	33
10	33
10	35
10	40
10	37
10	36
10	33
10	36
10	33
10	34
10	42
10	40
10	29
10	35
10	36
10	33
10	34
10	32
10	36
10	37
10	32
10	35
10	31
11	36
11	36
11	36
11	36
11	36
11	36
11	36
11	36
11	36
11	36
11	36
11	36
11	36
11	36
11	36
11	36
11	36
11	36
11	36
11	36
11	36
11	36
11	36
11	36
11	36
11	36
11	36
11	36
11	36
11	36
11	36
11	36
11	36
11	36
11	36
11	36
11	36
11	36
11	36
11	36
11	36
11	36
11	36
11	36
11	36
11	36
11	36
11	36
11	36
11	36
11	36
11	36
11	36
11	36
11	36
11	36
11	36
11	36
11	36
11	36
11	36
11	36
11	36
11	36
11	36
11	36
11	36
11	36
11	36
11	36
11	36
11	36
11	36
11	36
11	36
11	36
11	36
11	36
11	36
11	36
11	36
11	36
11	36
11	36
11	36
11	36
11	36
11	36
11	36
11	36
11	36
11	36
11	36
11	36
11	36
11	36
11	36
11	36
11	36
11	36
11	36
11	36
11	36
11	36
11	36
11	36
11	36
11	36
11	36
11	36
11	36
11	36
11	36
11	36
11	36
11	36
11	36
11	36
11	36
11	36
11	36
11	36
11	36
11	36
11	36
11	36
11	36
11	36
11	36
11	36
11	36
11	36
11	36
11	36
11	36
11	36
11	36
11	36
11	36
11	36
11	36
11	36
11	36
11	36
11	36
11	36
11	36
11	36
11	36
11	36
11	36
11	36
11	36
11	36
11	36
11	36
11	36
11	36
11	36
11	36
11	36
11	36
11	36
11	36
11	36
11	36
11	36
11	36
11	36
11	36
11	36
11	36
11	36
11	36
11	36
11	36
11	36
11	36
11	36
11	36
11	36
11	36
11	36
11	36
11	36
11	36
11	36
11	36
11	36
11	36
11	36
11	36
11	36
11	36
11	36
11	36
11	36
11	36
11	36
11	36
11	36
11	36
11	36
11	36
11	36
11	36
11	36
11	36
11	36
11	36
11	36
11	36
11	36
11	36
11	36
11	36
11	36
12	40
12	35
12	44
12	38
12	42
12	38
12	43
12	34
12	44
12	32
12	39
12	39
12	38
12	36
12	36
12	38
12	36
12	36
12	32
12	36
12	39
12	39
12	38
12	42
12	38
12	42
12	36
12	36
12	36
12	36
12	41
12	39
12	36
12	42
12	32
12	38
12	38
12	42
12	41
12	38
12	34
12	31
12	41
12	35
12	36
12	42
12	36
12	34
12	39
12	41
12	36
12	39
12	43
12	36
12	37
12	37
12	38
12	36
12	36
12	34
12	36
12	34
12	38
12	33
12	34
12	35
12	36
12	41
12	29
12	37
12	35
12	29
12	30
12	30
12	34
12	29
12	32
12	37
12	38
12	43
12	34
12	33
12	33
12	29
12	34
12	36
12	38
12	33
12	35
12	32
12	34
12	34
12	34
12	31
12	31
12	39
12	36
12	33
12	32
12	37
12	35
12	28
12	34
12	34
12	28
12	30
12	33
12	29
12	34
12	31
12	33
12	35
12	35
12	34
12	37
12	36
12	27
12	38
12	37
12	33
12	28
12	32
12	34
12	37
12	31
12	36
12	34
12	33
12	37
12	33
12	32
12	30
12	29
12	36
12	32
12	33
12	31
12	40
12	36
12	34
12	32
12	33
12	37
12	32
12	36
12	28
12	35
12	29
12	34
12	33
12	34
12	34
12	34
12	34
12	31
12	32
12	32
12	33
12	34
12	30
12	30
12	26
12	36
12	28
12	36
12	36
12	33
12	33
12	35
12	32
12	37
12	29
12	34
12	32
12	34
12	32
12	30
12	31
12	33
12	32
12	35
12	37
12	34
12	35
12	30
12	35
12	30
12	29
12	36
12	33
12	28
12	29
12	36
12	38
12	32
12	37
12	30
12	39
12	33
12	36
12	30
12	31
12	36
12	28
12	34
12	32
12	33
12	33
12	33
12	30
12	34
12	39
12	33
12	28
12	35
12	32
12	36
13	41
13	33
13	42
13	43
13	44
13	39
13	35
13	33
13	46
13	34
13	41
13	42
13	39
13	40
13	33
13	37
13	42
13	34
13	37
13	31
13	36
13	40
13	36
13	46
13	40
13	42
13	42
13	40
13	34
13	38
13	44
13	40
13	38
13	45
13	31
13	38
13	40
13	45
13	44
13	31
13	33
13	31
13	41
13	33
13	34
13	40
13	38
13	39
13	46
13	42
13	38
13	37
13	45
13	36
13	38
13	33
13	38
13	36
13	36
13	34
13	36
13	30
13	38
13	31
13	36
13	40
13	34
13	42
13	32
13	32
13	39
13	31
13	27
13	30
13	30
13	31
13	31
13	40
13	38
13	39
13	36
13	32
13	33
13	32
13	37
13	38
13	42
13	34
13	37
13	38
13	40
13	40
13	30
13	30
13	35
13	36
13	37
13	35
13	35
13	35
13	43
13	34
13	38
13	37
13	29
13	33
13	36
13	37
13	30
13	30
13	30
13	39
13	34
13	36
13	31
13	28
13	32
13	31
13	33
13	32
13	34
13	28
13	33
13	34
13	33
13	39
13	37
13	31
13	40
13	36
13	32
13	26
13	34
13	41
13	32
13	32
13	40
13	42
13	32
13	33
13	35
13	33
13	33
13	32
13	36
13	32
13	40
13	34
13	35
13	31
13	30
13	29
13	33
13	38
13	38
13	35
13	38
13	37
13	40
13	33
13	31
13	32
13	39
13	31
13	35
13	38
13	44
13	33
13	26
13	36
13	45
13	33
13	35
13	36
13	36
13	37
13	34
13	33
13	38
13	33
13	37
13	38
13	32
13	28
13	34
13	42
13	33
13	32
13	34
13	34
13	31
13	39
13	42
13	34
13	34
13	34
13	36
13	39
13	43
13	37
13	32
13	41
13	41
13	33
13	29
13	32
13	37
13	38
13	36
13	34
13	40
13	38
13	32
13	31
13	31
13	29
13	31
14	38
14	33
14	40
14	43
14	38
14	38
14	36
14	36
14	45
14	36
14	37
14	44
14	35
14	38
14	32
14	36
14	40
14	34
14	33
14	35
14	36
14	41
14	36
14	42
14	40
14	40
14	40
14	39
14	40
14	39
14	44
14	38
14	38
14	46
14	36
14	39
14	35
14	45
14	41
14	36
14	32
14	31
14	43
14	36
14	37
14	41
14	39
14	42
14	43
14	44
14	40
14	38
14	45
14	36
14	40
14	31
14	36
14	36
14	32
14	34
14	36
14	31
14	39
14	28
14	35
14	40
14	37
14	41
14	38
14	34
14	41
14	34
14	32
14	32
14	34
14	33
14	33
14	41
14	38
14	39
14	40
14	34
14	37
14	38
14	41
14	38
14	45
14	35
14	40
14	32
14	35
14	35
14	30
14	31
14	31
14	43
14	39
14	38
14	40
14	33
14	43
14	36
14	42
14	38
14	34
14	33
14	42
14	32
14	36
14	35
14	33
14	39
14	36
14	41
14	31
14	29
14	31
14	37
14	38
14	38
14	36
14	29
14	37
14	36
14	39
14	39
14	38
14	34
14	43
14	43
14	36
14	32
14	37
14	40
14	34
14	35
14	41
14	41
14	35
14	35
14	39
14	36
14	33
14	37
14	42
14	32
14	40
14	37
14	38
14	33
14	33
14	33
14	39
14	38
14	40
14	36
14	44
14	39
14	44
14	35
14	31
14	36
14	38
14	37
14	38
14	41
14	41
14	35
14	31
14	40
14	44
14	39
14	36
14	42
14	39
14	43
14	37
14	34
14	43
14	35
14	39
14	39
14	36
14	29
14	37
14	37
14	36
14	39
14	35
14	38
14	37
14	36
14	37
14	37
14	38
14	37
14	33
14	40
14	42
14	37
14	38
14	42
14	38
14	34
14	31
14	36
14	37
14	38
14	37
14	32
14	40
14	41
14	36
14	37
14	31
14	35
14	37
15	34
15	33
15	40
15	40
15	35
15	35
15	40
15	39
15	41
15	38
15	37
15	44
15	34
15	32
15	36
15	38
15	38
15	32
15	36
15	36
15	39
15	35
15	40
15	37
15	40
15	39
15	40
15	40
15	37
15	42
15	47
15	36
15	37
15	45
15	36
15	35
15	35
15	41
15	38
15	40
15	33
15	37
15	40
15	36
15	36
15	39
15	40
15	42
15	37
15	45
15	40
15	42
15	40
15	36
15	37
15	32
15	36
15	36
15	34
15	30
15	36
15	30
15	39
15	31
15	37
15	40
15	35
15	36
15	37
15	31
15	35
15	34
15	36
15	39
15	32
15	33
15	34
15	39
15	39
15	35
15	41
15	36
15	38
15	38
15	35
15	36
15	42
15	39
15	36
15	33
15	36
15	36
15	36
15	32
15	30
15	43
15	37
15	37
15	36
15	31
15	37
15	34
15	38
15	33
15	35
15	30
15	40
15	34
15	32
15	40
15	39
15	36
15	37
15	39
15	30
15	36
15	34
15	35
15	35
15	38
15	36
15	26
15	34
15	35
15	40
15	41
15	36
15	38
15	38
15	43
15	36
15	38
15	34
15	38
15	31
15	37
15	41
15	39
15	32
15	34
15	35
15	36
15	34
15	42
15	38
15	30
15	37
15	32
15	40
15	36
15	35
15	39
15	39
15	34
15	33
15	38
15	42
15	35
15	39
15	39
15	30
15	35
15	31
15	39
15	37
15	36
15	40
15	33
15	31
15	38
15	42
15	42
15	35
15	39
15	43
15	41
15	33
15	33
15	41
15	38
15	36
15	37
15	40
15	29
15	33
15	40
15	36
15	36
15	34
15	34
15	37
15	34
15	35
15	37
15	37
15	36
15	32
15	36
15	38
15	35
15	38
15	35
15	42
15	31
15	34
15	36
15	34
15	37
15	33
15	30
15	36
15	35
15	35
15	39
15	30
15	30
15	36
