# Supplementary material for: The effects of icon design features on user perception and preference: A case study of icons for Covid-19
Source: PLoS One. 2024 Sep 3;19(9):e0305290. doi: 10.1371/journal.pone.0305290 (PMC11371222; doi:10.1371/journal.pone.0305290)
Supplement: S2 Table — (XLSX) [file pone.0305290.s002.xlsx]

## Sheet: 无标题2
index	totalseconds	Q1	Q2	Q3	Q41	Q42	Q43	Q44	Q45	Q46	Q47	Q48	Q49	Q410	Q411	Q412	Q51	Q52	Q53	Q54	Q55	Q56	Q57	Q58	Q59	Q510	Q511	Q512	Q61	Q62	Q63	Q64	Q65	Q66	Q67	Q68	Q69	Q610	Q611	Q612	Q71	Q72	Q73	Q74	Q75	Q76	Q77	Q78	Q79
1	794	2	2	5	5	6	6	7	5	5	3	6	5	5	6	6	7	6	5	5	5	5	3	7	4	5	7	7	4	4	5	6	4	4	5	6	4	6	6	6	6	7	7	6	5	4	7	4	6
2	547	1	2	4	5	6	6	6	3	3	3	5	4	4	6	6	6	6	6	5	3	3	3	6	3	5	5	6	5	4	5	6	3	3	3	4	3	4	6	6	5	5	6	4	4	4	6	5	5
3	189	2	1	5	7	7	4	7	7	4	2	7	1	3	7	7	7	7	7	7	6	7	6	3	4	4	3	7	7	4	3	6	6	3	7	7	4	4	4	7	7	3	6	4	4	3	3	4	3
4	189	1	1	5	7	7	7	7	7	7	7	7	7	7	7	7	7	7	7	7	7	7	7	7	7	7	7	7	7	7	7	7	7	7	7	7	7	7	7	7	7	7	7	7	7	7	7	7	7
5	562	2	2	4	7	6	7	7	7	6	7	6	6	6	7	7	6	6	6	7	7	7	7	7	6	7	7	7	6	5	6	6	7	7	7	7	7	7	7	7	7	7	7	7	6	5	7	7	7
6	533	2	2	5	1	1	7	7	4	4	7	7	7	6	7	7	7	7	7	7	4	4	5	7	7	7	7	7	7	7	5	5	5	5	4	7	7	7	7	7	7	7	7	7	4	4	7	7	7
7	224	2	2	4	5	7	6	6	1	4	4	4	4	4	7	7	7	7	7	7	6	7	6	7	6	4	6	6	4	4	4	4	4	4	4	4	4	4	4	4	4	4	4	4	4	4	4	4	4
8	297	2	1	5	7	7	7	7	7	7	7	7	7	7	7	7	7	7	7	7	7	7	7	7	7	7	7	7	7	7	7	7	7	6	7	7	2	2	3	7	7	7	7	7	7	7	7	7	7
9	302	1	2	3	5	5	6	5	6	5	5	5	5	5	7	6	5	5	6	5	6	6	6	6	6	6	5	6	6	5	6	6	5	6	6	6	6	6	6	6	5	6	6	5	6	6	6	5	6
10	640	2	1	4	4	5	4	5	3	5	4	5	4	4	6	5	5	5	5	4	5	4	4	5	4	5	5	4	5	5	5	6	3	4	4	6	4	5	6	5	3	4	4	4	4	4	4	4	3
11	596	2	1	4	6	6	3	3	4	4	4	4	2	4	7	7	5	4	3	4	4	3	3	3	3	4	4	7	6	6	5	4	4	3	5	4	3	5	7	7	4	4	4	4	4	3	3	3	3
12	325	2	1	4	7	5	7	6	4	3	5	6	3	6	6	7	6	6	6	5	4	4	6	6	4	6	7	7	5	6	6	6	3	3	5	6	4	4	6	6	3	3	4	5	6	6	4	4	4
13	924	2	2	4	4	5	5	5	4	5	6	6	3	6	6	7	6	6	6	6	7	1	6	6	4	6	6	7	6	2	3	2	2	2	6	5	2	2	3	2	3	4	4	4	2	2	2	2	2
14	753	2	3	5	4	3	2	2	5	4	5	6	1	1	5	5	2	2	2	2	5	4	5	6	2	4	4	6	6	6	6	6	5	3	6	6	3	5	6	6	2	2	2	3	4	4	6	6	3
15	1100	2	1	3	6	5	6	6	6	5	5	7	6	6	7	7	6	7	6	6	6	5	5	6	5	5	6	6	5	6	5	5	4	5	6	6	5	5	7	6	4	5	5	5	4	4	5	5	5
16	1276	1	2	5	7	6	6	6	3	3	3	6	1	4	6	7	3	1	3	2	3	1	4	4	2	4	2	7	2	1	1	1	1	1	4	3	1	1	3	7	1	1	1	1	1	1	1	1	1
17	531	2	2	5	5	5	5	5	5	4	6	6	4	6	4	7	7	7	6	7	6	5	5	7	5	5	5	6	4	5	4	5	4	5	5	5	5	6	6	7	5	5	5	4	5	5	5	5	5
18	641	1	2	5	7	7	7	4	4	4	5	3	4	5	6	6	6	6	6	6	5	5	7	6	5	5	5	6	6	6	6	6	6	5	7	7	7	6	7	7	2	2	3	2	4	4	3	1	2
19	311	2	2	4	7	7	7	7	7	7	7	7	7	7	7	7	7	7	7	7	7	7	7	7	7	7	7	7	7	7	7	7	7	7	7	7	7	7	7	7	7	7	7	7	7	7	7	7	7
20	911	2	2	4	7	7	6	7	7	7	7	7	7	6	7	7	6	6	6	7	6	7	6	7	6	6	7	6	7	7	6	6	6	5	5	6	6	6	7	7	6	6	6	5	4	4	4	5	4
21	654	2	2	4	7	7	7	7	4	4	4	7	4	4	6	6	7	6	6	6	6	5	5	5	5	5	5	5	6	5	5	5	3	4	4	3	3	4	5	5	6	6	5	5	4	4	6	6	5
22	163	2	1	4	4	4	4	4	4	4	4	4	4	4	4	4	4	4	4	4	4	4	4	4	4	4	4	4	4	4	4	4	4	4	5	5	4	5	5	6	6	6	6	6	6	6	6	6	6
23	172	2	1	4	7	6	7	6	3	7	7	7	7	7	7	7	7	7	7	7	7	7	7	7	7	7	7	7	7	7	7	7	7	7	7	7	7	7	7	7	7	7	7	7	7	7	7	7	7
24	400	1	1	4	6	6	7	6	6	7	7	6	6	6	7	7	6	6	7	7	7	7	7	7	6	7	7	7	5	5	6	5	5	5	6	5	5	5	6	6	5	6	7	6	6	6	7	6	7
25	384	2	1	4	6	6	5	6	5	5	5	5	5	6	2	6	7	6	6	6	1	6	2	4	3	3	6	7	6	5	6	6	6	6	7	7	5	5	4	6	3	5	4	4	5	2	4	4	4
26	228	2	1	4	5	5	5	5	5	5	5	5	5	5	5	5	4	4	4	4	4	4	4	4	4	4	4	4	4	4	4	4	4	4	4	4	4	4	4	4	4	4	4	4	4	4	4	4	4
27	215	1	1	4	7	7	7	7	7	7	7	7	7	7	7	7	7	7	7	7	7	7	7	7	7	7	7	7	7	7	7	7	7	7	7	7	7	7	7	7	7	7	7	7	7	7	7	7	7
28	618	1	1	4	7	6	6	6	5	5	6	6	5	6	7	6	6	6	6	6	5	5	5	6	5	6	6	6	5	5	5	4	4	4	5	5	4	5	5	5	5	6	6	5	4	4	5	5	5
29	240	1	1	4	7	7	7	7	7	7	7	7	7	7	7	7	7	7	7	7	7	7	7	7	7	7	7	7	7	7	7	7	7	7	7	7	7	7	7	7	7	7	7	7	7	7	7	7	7
30	192	2	1	4	7	7	7	7	7	7	7	7	7	7	7	7	7	7	7	7	7	7	7	7	7	7	7	7	7	7	7	7	7	7	7	7	7	7	7	7	7	7	7	7	7	7	7	7	7
31	468	1	1	4	5	7	7	7	3	3	2	3	3	3	6	7	5	5	5	5	3	3	3	3	3	3	5	6	6	6	6	5	3	3	3	3	3	3	3	5	2	2	1	2	2	1	1	1	1
32	165	1	1	4	4	4	5	1	6	3	5	2	4	4	5	5	4	4	2	1	4	3	1	2	1	2	1	5	4	1	2	2	1	2	3	5	2	2	5	4	4	4	1	2	4	2	4	4	2
33	184	2	1	4	6	6	6	6	6	6	6	6	6	6	6	6	6	6	6	6	6	6	6	6	6	6	6	6	6	6	3	3	3	4	6	4	3	4	3	6	6	6	4	4	4	4	4	4	4
34	252	2	1	4	7	7	7	7	7	7	7	7	7	7	7	7	7	7	7	5	4	4	4	4	4	4	7	7	7	5	4	7	7	4	4	4	4	7	5	7	7	5	7	5	4	4	5	4	4
35	301	2	1	4	7	7	7	7	2	3	6	5	4	5	7	7	7	7	7	7	6	6	6	7	7	7	7	7	6	7	6	6	3	3	3	3	4	5	7	7	6	7	7	7	7	7	6	7	6
36	178	2	1	4	5	6	6	6	6	6	7	6	6	6	4	6	6	6	5	6	2	2	2	2	1	1	2	7	6	5	3	6	1	6	1	1	1	1	2	3	6	5	4	4	5	5	5	4	4
37	184	2	1	4	6	7	7	2	6	1	6	2	6	6	6	6	7	6	2	6	5	5	5	2	6	6	5	6	6	5	6	3	3	1	7	3	2	1	7	6	6	6	4	2	3	4	3	3	4
38	238	2	1	4	1	1	1	1	1	4	4	4	4	4	4	4	1	1	1	1	7	1	7	1	1	1	1	1	4	4	4	4	4	4	4	4	4	4	4	4	4	4	4	4	4	4	4	4	4
39	450	2	1	4	7	7	7	7	6	6	7	6	5	7	6	6	7	6	6	7	6	6	7	6	6	7	6	7	5	5	6	6	5	5	6	5	5	5	5	5	5	5	5	5	4	5	6	5	5
40	775	1	1	4	7	7	7	7	6	6	4	4	6	7	7	7	7	7	7	7	6	6	6	6	7	7	7	6	6	6	6	7	7	7	7	7	6	7	6	7	7	7	7	7	7	6	6	7	7
41	449	2	1	4	7	7	7	7	7	7	7	7	7	7	7	7	7	7	7	7	7	7	7	7	7	7	7	7	7	7	7	7	7	7	7	7	7	7	7	7	7	7	7	7	7	7	7	7	7
42	1421	1	1	4	5	5	5	5	4	4	4	5	4	4	7	7	5	5	5	5	5	5	6	6	5	6	5	5	4	3	3	3	3	3	3	3	3	4	2	4	3	3	3	3	3	3	3	3	1
43	374	1	1	4	7	6	6	6	6	6	5	6	5	6	6	6	6	5	6	5	6	6	5	5	5	6	6	6	5	5	6	5	5	5	4	4	4	5	5	4	5	5	6	5	5	4	5	6	6
44	112	2	1	4	7	7	7	7	7	7	7	7	7	7	7	7	7	3	1	4	2	2	1	7	7	2	2	7	7	1	1	1	2	2	2	2	2	2	2	7	7	1	2	2	2	2	2	2	2
45	287	2	1	4	6	6	6	6	6	6	6	6	6	6	6	6	7	7	7	7	7	7	7	7	7	7	7	7	5	5	5	5	5	5	5	5	5	5	5	5	4	4	4	4	4	4	4	4	4
46	580	2	1	4	1	7	7	7	7	7	7	7	7	7	7	7	7	7	7	7	7	7	7	7	7	7	7	7	7	7	7	7	7	7	7	7	7	7	7	7	7	7	7	7	7	7	7	7	7
47	204	1	1	4	7	7	7	7	7	7	7	7	7	7	7	7	7	7	7	7	7	7	7	7	7	7	7	7	7	7	7	7	7	7	7	7	7	7	7	7	7	7	7	7	7	7	7	7	7
48	341	1	1	4	7	7	7	7	7	7	7	7	7	7	7	7	7	3	4	7	3	6	7	4	4	3	7	7	5	1	2	1	2	1	2	5	5	2	2	5	5	1	2	4	1	2	1	2	2
49	593	1	1	4	2	3	3	5	5	5	5	3	3	3	3	3	4	4	3	4	2	3	3	3	3	3	3	4	3	3	3	3	3	3	3	3	4	3	3	3	4	4	4	3	3	3	3	3	3
50	205	1	1	4	6	5	5	5	5	5	5	5	5	5	5	6	5	5	5	5	5	5	5	5	5	5	5	5	5	5	5	5	5	5	5	5	5	5	5	5	5	5	5	5	5	5	5	5	5
51	300	1	1	4	6	4	4	5	3	3	3	3	5	3	3	3	6	3	5	4	2	2	2	2	2	3	2	3	5	5	5	5	5	5	5	5	5	5	4	5	2	2	3	3	3	3	3	3	3
52	250	2	1	2	7	7	7	7	4	4	6	6	4	4	5	4	6	6	4	5	4	4	4	5	4	4	2	3	3	3	3	3	2	2	7	4	3	3	4	2	1	2	2	2	2	2	2	2	2
53	379	1	2	5	6	5	4	2	3	2	2	2	2	3	2	3	2	3	3	3	3	3	3	4	3	4	2	3	3	3	3	3	3	3	3	4	3	3	3	3	3	2	4	2	3	2	4	2	3
54	303	2	1	3	2	2	1	7	7	7	7	1	7	7	6	5	5	5	5	1	4	2	2	4	2	2	1	5	5	5	4	2	5	2	2	2	5	2	2	6	6	5	5	6	6	2	3	5	3
55	533	1	1	5	7	6	5	5	2	1	5	6	5	4	5	7	5	5	4	5	1	1	4	5	3	4	4	7	4	3	3	2	1	1	4	6	1	4	4	6	3	5	4	5	1	1	5	5	1
56	991	1	1	4	5	4	3	5	2	4	7	6	1	4	5	6	7	6	6	6	4	2	3	6	4	4	5	6	3	3	3	3	3	3	4	6	4	3	4	5	1	1	1	1	3	1	1	1	1
57	365	1	1	4	4	5	5	5	3	3	4	4	3	4	6	5	4	4	5	5	3	4	5	5	3	5	5	5	3	3	3	3	3	3	3	3	2	2	2	2	2	2	3	2	2	2	2	2	2
58	886	1	2	5	5	6	4	5	6	4	6	6	4	4	6	6	5	5	5	5	6	5	6	6	4	4	5	6	5	5	6	6	3	3	4	4	3	4	5	5	2	2	4	3	5	3	1	3	3
59	135	2	1	4	7	4	7	4	4	4	4	4	4	4	4	4	6	7	6	7	7	7	7	7	7	5	5	5	5	6	6	6	6	7	6	6	4	3	3	7	6	5	5	6	1	1	1	1	1
60	2965	2	1	5	5	3	6	4	6	6	7	7	3	7	7	7	2	2	2	2	4	2	7	7	3	6	2	2	7	7	7	7	5	5	7	4	5	6	7	7	7	7	7	7	4	3	7	7	7
61	301	1	2	5	6	6	6	6	6	6	6	5	7	7	7	7	7	7	7	7	7	7	7	7	7	7	7	7	7	7	7	7	7	7	7	7	7	7	7	7	7	7	7	7	7	7	7	7	7
62	390	1	3	3	6	6	7	7	6	6	6	6	6	6	7	6	6	6	6	7	7	6	7	6	7	7	7	6	7	7	7	6	7	7	7	7	6	7	7	6	7	7	7	7	7	7	7	7	7
63	461	1	1	5	5	6	5	6	5	4	6	5	4	5	5	5	6	6	6	6	5	5	6	6	6	6	7	7	6	6	6	6	5	6	6	6	7	6	7	6	4	5	5	4	5	4	3	2	3
64	421	1	1	5	7	7	7	7	4	5	5	7	4	6	7	7	4	5	5	5	6	4	6	6	5	6	7	5	7	5	6	7	5	5	6	6	5	6	5	6	6	6	6	6	6	7	6	7	6
65	180	1	1	5	6	6	6	5	7	7	7	7	1	7	7	7	7	7	7	7	7	6	6	5	6	6	7	7	7	6	6	7	7	6	7	7	7	7	7	7	7	6	7	6	5	3	3	3	2
66	265	1	1	5	7	5	5	6	6	7	6	7	7	7	7	5	6	6	6	6	6	6	6	6	6	6	6	6	6	6	6	6	6	6	6	6	6	6	6	6	6	4	5	4	5	4	5	4	5
67	222	1	1	5	4	6	4	4	4	4	4	4	4	4	4	4	4	5	6	6	6	6	6	5	6	5	6	5	5	6	4	6	5	6	4	7	5	6	4	6	4	6	6	5	6	6	5	7	5
68	954	2	1	5	7	5	6	6	5	6	5	6	4	4	6	6	3	3	4	2	4	2	2	5	4	4	3	4	4	5	5	4	2	4	3	6	3	5	6	5	5	7	7	2	4	4	1	1	6
69	381	2	1	4	7	7	7	7	4	5	7	6	7	7	7	7	5	5	5	5	5	5	6	5	5	7	5	5	5	5	5	5	5	5	5	5	5	5	5	5	7	7	7	7	7	7	7	7	7
70	440	1	1	5	6	7	6	7	5	6	6	6	6	5	7	6	6	7	6	6	5	6	6	7	6	6	7	6	6	6	7	6	7	5	6	6	6	7	6	6	6	6	6	6	7	6	6	6	6
71	472	2	1	5	7	7	7	7	7	7	7	7	7	7	7	7	7	7	3	5	5	7	7	7	6	7	6	6	7	6	6	6	3	4	5	6	6	7	7	5	3	4	4	4	3	4	4	5	4
72	365	2	3	5	6	6	6	6	7	6	6	6	6	7	7	6	6	7	7	7	7	6	5	6	5	5	6	6	6	6	6	6	6	5	6	6	5	6	6	6	6	5	6	6	5	4	5	5	5
73	777	1	1	5	6	6	6	7	6	5	6	6	5	5	6	6	5	6	5	6	5	6	6	6	4	4	5	5	7	7	7	7	6	5	6	7	4	6	6	6	4	5	4	5	3	5	5	5	5
74	112	2	1	4	7	7	7	7	7	7	7	7	6	2	1	7	7	2	1	1	1	2	2	1	1	2	4	7	7	1	1	1	1	1	1	1	1	1	2	7	7	7	7	7	6	1	1	1	1
75	1537	1	2	2	5	5	6	6	6	6	6	7	7	7	7	6	6	6	7	7	7	7	7	7	6	6	6	6	6	6	6	7	4	5	7	7	7	7	6	7	6	5	7	7	7	7	7	7	7
76	4820	1	2	2	5	5	6	6	6	6	6	7	7	7	7	6	6	6	7	7	7	7	7	7	6	6	6	6	6	6	6	7	4	5	7	7	7	7	6	7	6	5	7	7	7	7	7	7	7
77	676	2	2	3	4	5	5	6	6	7	7	7	6	7	6	7	6	4	6	6	7	5	6	7	6	7	6	7	6	7	7	7	7	7	7	6	7	7	7	7	6	6	6	6	6	6	6	7	6
78	752	2	2	3	5	5	6	6	6	6	6	6	6	6	6	7	6	7	7	7	6	6	6	7	7	7	7	7	6	1	1	7	7	7	7	7	7	7	6	7	7	6	6	6	6	6	6	7	5
79	424	1	2	4	5	6	7	7	7	7	6	7	6	7	7	7	6	6	6	6	6	6	7	7	7	7	7	7	5	6	6	6	6	6	7	7	7	7	7	7	7	6	6	6	6	6	7	7	7
80	2540	1	2	2	5	5	6	6	6	6	6	7	7	7	7	6	6	6	7	7	7	7	7	7	6	6	6	6	6	6	6	7	4	5	7	7	7	7	6	7	6	5	7	7	7	7	7	7	7
81	1261	2	2	3	4	6	6	6	6	7	1	1	1	6	5	7	5	5	6	6	6	6	6	6	6	7	5	5	5	6	6	6	6	6	6	6	7	4	7	6	5	6	7	7	7	7	7	6	5
82	4860	1	2	2	5	5	6	6	6	6	6	7	7	7	7	6	6	6	7	7	7	7	7	7	6	6	6	6	6	6	6	7	4	5	7	7	7	7	6	7	6	5	7	7	7	7	7	7	7
83	3954	1	2	2	5	5	6	6	6	6	6	7	7	7	7	6	6	6	7	7	7	7	7	7	6	6	6	6	6	6	6	7	4	5	7	7	7	7	6	7	6	5	7	7	7	7	7	7	7
84	937	1	2	4	5	6	7	7	7	7	6	7	6	7	6	5	5	6	6	6	6	6	6	6	7	7	1	6	6	6	6	6	6	6	6	6	6	6	6	7	4	5	4	5	5	6	7	5	5
85	394	2	2	5	3	5	7	7	7	7	7	7	7	7	7	7	6	6	6	6	6	6	6	6	6	6	6	6	7	7	7	7	6	7	6	6	7	6	7	6	6	6	7	6	7	6	6	6	6
86	501	2	2	1	5	7	6	6	7	7	6	6	6	6	6	6	6	7	7	6	6	6	6	7	6	6	7	7	6	6	6	6	6	6	6	6	6	7	6	7	6	6	6	6	6	6	6	7	7
87	598	2	2	5	6	7	7	7	7	6	6	6	6	6	6	7	6	6	6	7	7	6	6	6	7	7	6	7	7	6	7	6	6	7	6	6	7	7	6	7	6	7	7	7	7	7	7	7	6
88	1241	1	2	2	6	6	6	7	7	1	6	7	7	6	6	6	6	6	6	6	6	6	6	6	6	6	6	6	6	6	6	6	6	6	6	6	6	6	7	7	6	7	1	7	6	7	7	6	7
89	1295	1	2	2	5	6	6	5	6	7	7	7	6	7	7	7	6	6	7	1	7	6	7	7	1	6	7	7	6	6	6	6	6	7	7	7	7	7	7	6	6	7	7	6	6	7	6	7	7
90	1420	1	2	2	7	7	6	6	7	6	6	6	7	6	7	7	5	6	7	7	6	6	6	6	7	6	6	6	6	6	7	7	7	6	7	6	7	7	1	7	6	7	6	7	6	7	6	7	6
91	1567	1	2	2	5	6	6	5	6	7	7	7	6	7	7	7	6	6	7	1	7	6	7	7	1	6	7	7	6	6	6	6	6	7	7	7	7	7	7	6	6	7	7	6	6	7	6	7	7
92	390	1	2	2	6	5	7	5	6	7	5	7	6	7	7	7	6	6	6	7	7	6	7	7	7	7	7	7	7	7	7	6	6	7	7	1	7	7	7	6	6	6	7	6	6	7	7	6	7
93	246	2	2	2	6	7	6	7	7	6	6	6	6	7	6	6	6	7	7	6	6	6	7	7	7	6	7	6	6	6	6	7	6	6	7	7	7	7	7	7	7	7	7	7	7	6	6	6	6
94	3709	2	2	3	7	7	7	7	7	1	7	7	7	7	7	7	6	6	6	6	6	6	6	7	1	7	7	7	7	1	1	1	7	7	7	7	7	6	6	6	6	7	7	7	3	1	1	1	1
95	1678	2	2	3	7	7	7	7	7	1	7	7	7	7	7	7	6	6	6	6	6	6	6	7	1	7	7	7	7	1	1	1	7	7	7	7	7	6	6	6	6	7	7	7	3	1	1	1	1
96	3447	2	2	2	6	7	6	7	7	6	6	6	6	7	6	6	6	7	7	6	6	6	7	7	7	6	7	6	6	6	6	7	6	6	7	7	7	7	7	7	7	7	7	7	7	6	6	6	6
97	1750	1	2	1	6	7	7	6	6	6	6	6	7	7	7	7	7	7	7	6	1	1	1	7	7	6	7	6	6	6	6	6	6	6	6	7	7	7	7	7	7	7	7	1	7	7	7	7	7
98	1752	2	2	2	6	7	7	1	1	1	6	6	6	6	6	6	6	7	1	1	7	1	7	1	7	7	7	7	6	6	7	7	1	7	1	1	1	1	1	7	7	7	6	6	6	6	6	6	6
99	1754	2	2	3	7	7	7	7	7	1	7	7	7	7	7	7	6	6	6	6	6	6	6	7	1	7	7	7	7	1	1	1	7	7	7	7	7	6	6	6	6	7	7	7	3	1	1	1	1
100	1793	2	2	3	7	7	7	7	7	1	7	7	7	7	7	7	6	6	6	6	6	6	6	7	1	7	7	7	7	1	1	1	7	7	7	7	7	6	6	6	6	7	7	7	3	1	1	1	1
101	1788	2	2	3	7	7	7	7	7	1	7	7	7	7	7	7	6	6	6	6	6	6	6	7	1	7	7	7	7	1	1	1	7	7	7	7	7	6	6	6	6	7	7	7	3	1	1	1	1
102	2780	2	2	3	7	7	7	7	7	1	7	7	7	7	7	7	6	6	6	6	6	6	6	7	1	7	7	7	7	1	1	1	7	7	7	7	7	6	6	6	6	7	7	7	3	1	1	1	1
103	710	1	2	4	6	6	6	6	6	6	6	7	7	7	7	7	6	6	7	6	6	6	7	6	6	7	7	7	6	6	6	7	7	6	6	6	7	6	6	7	6	6	6	7	7	7	7	7	6
104	1117	1	2	4	6	6	6	6	6	6	6	7	7	7	7	7	7	7	7	7	6	7	7	1	6	7	1	7	6	7	7	7	7	7	7	7	7	7	7	7	6	6	7	6	7	1	7	1	1
105	178	2	2	2	6	6	6	6	7	1	1	7	7	7	7	7	5	6	4	7	7	7	1	6	6	6	6	6	7	1	1	1	7	6	7	7	7	7	7	7	7	7	1	1	7	7	7	7	7
106	558	1	3	1	5	6	7	7	7	7	7	7	7	7	7	7	6	6	7	7	7	7	7	7	7	7	7	7	6	6	7	6	7	7	7	7	7	7	6	6	5	6	6	6	6	7	7	7	7
107	615	2	3	2	5	6	7	6	7	6	7	6	7	7	6	7	6	7	7	1	6	7	7	7	7	7	6	6	6	6	6	6	7	6	7	7	7	7	6	7	5	6	7	6	6	6	6	6	6
108	705	1	3	4	5	7	6	7	6	5	7	5	7	5	7	7	6	6	7	7	7	6	7	7	7	6	7	7	6	7	7	6	6	7	6	7	6	7	6	6	7	5	5	5	6	7	7	7	7
109	1097	1	3	1	5	6	7	7	7	7	7	7	7	7	7	7	6	6	7	7	7	7	7	7	7	7	7	7	6	6	7	6	7	7	7	7	7	7	6	6	6	6	6	6	6	7	2	7	7
110	1081	2	3	2	5	6	7	6	7	6	7	6	7	7	6	7	6	7	7	1	6	7	7	7	7	7	6	6	6	6	6	6	7	6	7	7	7	7	6	7	6	6	1	7	7	7	6	6	6
111	1116	1	3	4	5	7	6	7	6	5	7	5	7	5	7	7	6	6	7	7	7	6	7	7	7	6	7	7	6	7	7	6	6	7	6	7	6	7	6	6	7	6	6	6	6	6	6	6	6
112	1683	1	3	1	5	6	7	7	7	7	7	7	7	7	7	7	6	6	7	7	7	7	7	7	7	7	7	7	6	6	7	6	7	7	7	7	7	7	6	6	6	7	6	6	6	7	6	7	7
113	1498	1	3	4	5	7	6	7	6	5	7	5	7	5	7	7	6	6	7	7	7	6	7	7	7	6	7	7	6	7	7	6	6	7	6	7	6	7	6	6	7	6	5	6	6	6	6	1	6
114	1794	2	3	2	5	6	7	6	7	6	7	6	7	7	6	7	6	7	7	1	6	7	7	7	7	7	6	6	6	6	6	6	7	6	7	7	7	7	6	6	6	6	6	6	6	6	6	6	6
115	1859	1	3	4	5	7	6	7	6	5	7	5	7	5	7	7	6	6	7	7	7	6	7	7	7	6	7	7	6	7	7	6	6	7	6	7	6	7	6	6	7	5	6	6	6	6	5	6	7
116	2091	2	3	2	5	6	7	6	7	6	7	6	7	7	6	7	6	7	7	1	6	7	7	7	7	7	6	6	6	6	6	6	7	6	7	7	7	7	6	7	6	5	6	6	6	6	6	7	7
117	2501	1	3	1	5	6	7	7	7	7	7	7	7	7	7	7	6	6	7	7	7	7	7	7	7	7	7	7	6	6	7	6	7	7	7	7	7	7	6	6	6	6	6	6	6	6	6	6	5
118	2234	2	3	3	4	7	6	6	6	6	7	7	7	7	7	7	7	7	7	7	6	6	6	6	6	6	6	6	7	7	7	7	7	7	7	6	6	7	6	7	6	7	7	6	7	7	6	7	7
119	2345	1	3	4	5	7	6	7	6	5	7	5	7	5	7	7	6	6	7	7	7	6	7	7	7	6	7	7	6	7	7	6	6	7	6	7	6	7	6	6	7	6	6	6	6	6	7	7	7
120	4033	1	3	3	6	6	6	5	5	7	7	7	6	7	7	7	6	7	1	1	1	1	5	5	7	7	1	7	6	6	6	6	7	7	6	7	7	7	7	7	6	6	6	7	7	5	6	6	6
121	2310	1	3	3	6	6	6	5	5	7	7	7	6	7	7	7	6	7	1	1	1	1	5	5	7	7	1	7	6	6	6	6	7	7	6	7	7	7	7	7	6	6	6	7	7	5	6	6	6
122	2328	1	3	3	6	6	6	5	5	7	7	7	6	7	7	7	6	7	1	1	1	1	5	5	7	7	1	7	6	6	6	6	7	7	6	7	7	7	7	7	6	6	6	7	7	5	6	6	6
123	2348	1	3	3	6	6	6	5	5	7	7	7	6	7	7	7	6	7	1	1	1	1	5	5	7	7	1	7	6	6	6	6	7	7	6	7	7	7	7	7	6	6	6	7	7	5	6	6	6
124	2337	1	3	3	6	6	6	5	5	7	7	7	6	7	7	7	6	7	1	1	1	1	5	5	7	7	1	7	6	6	6	6	7	7	6	7	7	7	7	7	6	6	6	7	7	5	6	6	6
125	2309	1	3	3	6	6	6	5	5	7	7	7	6	7	7	7	6	7	1	1	1	1	5	5	7	7	1	7	6	6	6	6	7	7	6	7	7	7	7	7	6	6	6	7	7	5	6	6	6
126	2330	1	3	3	6	6	6	5	5	7	7	7	6	7	7	7	6	7	1	1	1	1	5	5	7	7	1	7	6	6	6	6	7	7	6	7	7	7	7	7	6	6	6	7	7	5	6	6	6
127	146	1	3	4	6	6	6	6	7	7	7	7	7	3	6	6	7	7	7	6	6	6	6	6	7	7	7	7	6	6	6	6	6	6	6	6	6	6	6	6	6	6	6	6	6	6	6	6	7
128	226	1	3	4	6	6	6	6	7	7	7	7	7	3	6	6	7	7	7	6	6	6	6	6	7	7	7	7	6	6	6	6	6	6	6	6	6	6	6	6	6	6	6	6	6	6	6	6	7
129	3757	2	3	5	6	6	6	1	6	6	6	6	6	6	6	7	7	1	1	7	7	7	6	6	6	6	6	6	7	6	6	6	6	6	6	6	6	6	7	7	6	6	6	6	6	6	7	7	7
130	155	2	3	2	5	6	6	1	1	7	7	1	7	6	6	7	7	7	1	7	6	6	6	1	6	6	6	7	6	6	6	6	6	6	7	6	6	7	7	7	6	6	6	6	6	6	6	6	6
131	125	2	3	4	6	6	6	6	6	5	6	6	6	6	7	6	6	5	5	5	5	5	5	6	6	7	7	7	6	6	6	6	6	6	6	6	7	7	7	7	6	6	5	6	6	6	6	6	6
132	2606	2	3	2	6	6	6	5	4	7	7	5	7	7	7	7	6	6	6	6	6	2	6	5	6	7	7	7	6	7	7	7	7	6	7	5	7	7	7	6	6	7	6	6	6	6	6	6	6
133	1833	2	3	2	6	6	6	5	4	7	7	5	7	7	7	7	6	6	6	6	6	2	6	5	6	7	7	7	6	7	7	7	7	6	7	5	7	7	7	6	6	7	6	6	6	6	6	6	6
134	1063	2	3	2	6	6	6	5	4	7	7	5	7	7	7	7	6	6	6	6	6	2	6	5	6	7	7	7	6	7	7	7	7	6	7	5	7	7	7	6	6	7	6	6	6	6	6	6	6
135	3389	2	3	2	6	6	6	5	4	7	7	5	7	7	7	7	6	6	6	6	6	2	6	5	6	7	7	7	6	7	7	7	7	6	7	5	7	7	7	6	6	7	6	6	6	6	6	6	6
136	340	2	3	5	5	5	6	7	7	7	6	6	6	7	7	7	6	6	6	7	7	7	7	7	7	6	6	6	6	6	7	7	7	7	6	6	6	6	7	7	6	6	6	6	6	6	6	6	5
137	362	2	3	5	5	5	6	7	7	7	6	6	6	7	7	7	6	6	6	7	7	7	7	7	7	6	6	6	6	6	7	7	7	7	6	6	6	6	7	7	6	6	6	6	6	6	6	6	5
138	417	2	3	5	5	5	6	7	7	7	6	6	6	7	7	7	6	6	6	7	7	7	7	7	7	6	6	6	6	6	7	7	7	7	6	6	6	6	7	7	6	6	6	6	6	6	6	6	5
139	435	2	3	5	5	5	6	7	7	7	6	6	6	7	7	7	6	6	6	7	7	7	7	7	7	6	6	6	6	6	7	7	7	7	6	6	6	6	7	7	6	6	6	6	6	6	6	6	5
140	691	2	3	3	6	6	6	6	6	6	6	6	6	6	6	6	6	6	1	6	6	6	6	6	6	6	6	7	6	6	6	6	6	6	7	7	7	6	6	7	6	6	6	6	6	6	6	6	6
141	941	2	3	2	5	5	5	5	5	5	6	1	6	6	6	7	7	7	7	7	6	7	6	5	7	7	7	7	6	6	6	7	7	7	7	7	7	6	6	6	6	7	5	6	6	6	6	5	6
142	967	2	3	5	5	5	6	7	7	7	6	6	6	7	7	7	6	6	6	7	7	7	7	7	7	6	6	6	6	6	7	7	7	7	6	6	6	6	7	7	6	6	6	6	6	6	6	6	5
143	1462	1	4	3	5	6	7	6	6	6	6	7	6	7	6	7	6	6	6	6	6	6	6	6	6	6	6	6	6	7	5	6	7	6	7	6	7	6	7	5	6	7	3	5	6	7	7	5	6
144	1611	1	4	3	5	6	7	6	6	6	6	7	6	7	6	7	6	6	6	6	6	6	6	6	6	6	6	6	6	7	7	7	7	6	6	6	6	7	6	7	6	7	6	6	6	6	6	6	6
145	1760	1	4	3	5	6	7	6	6	6	6	7	6	7	6	7	6	6	6	6	6	6	6	6	6	6	6	6	6	7	7	7	7	7	7	7	7	7	7	6	7	6	6	6	5	6	6	6	6
146	1888	1	4	3	5	6	7	6	6	6	6	7	6	7	6	7	6	6	6	6	6	6	6	6	6	6	6	6	6	7	7	6	6	7	1	7	7	1	7	7	7	6	7	7	7	6	7	6	7
147	2009	1	4	3	5	6	7	6	6	6	6	7	6	7	6	7	6	6	6	6	6	6	6	6	6	6	6	6	7	1	7	1	7	1	1	1	7	1	7	7	7	7	7	6	6	7	7	1	1
148	2117	1	4	3	5	6	7	6	6	6	6	7	6	7	6	7	6	6	6	6	6	6	6	6	6	6	6	6	7	6	7	6	7	6	6	7	7	6	7	6	7	6	2	6	5	6	6	6	6
149	2260	1	4	3	5	6	7	6	6	6	6	7	6	7	6	7	6	6	6	6	6	6	6	6	6	6	6	6	6	7	6	7	6	7	7	6	7	7	7	7	6	6	6	6	6	6	5	6	6
150	2427	1	4	3	5	6	7	6	6	6	6	7	6	7	6	7	6	6	6	6	6	6	6	6	6	6	6	6	6	7	6	6	7	7	7	6	7	6	7	6	6	7	7	6	7	6	7	6	7
151	2579	1	4	3	5	6	7	6	6	6	6	7	6	7	6	7	6	6	6	6	6	6	6	6	6	6	6	6	5	5	4	6	5	4	5	4	6	5	4	5	5	5	4	6	5	5	6	5	6
152	2657	1	4	3	5	6	7	6	6	6	6	7	6	7	6	7	6	6	6	6	6	6	6	6	6	6	6	6	4	4	4	4	4	4	4	4	4	5	5	5	4	4	4	4	4	4	4	4	5
153	2720	1	4	3	5	6	7	6	6	6	6	7	6	7	6	7	6	6	6	6	6	6	6	6	6	6	6	6	4	4	5	5	5	5	5	4	4	4	6	6	4	5	5	5	4	4	4	4	5
154	2822	1	4	3	5	6	7	6	6	6	6	7	6	7	6	7	6	6	6	6	6	6	6	6	6	6	6	6	5	4	5	5	5	5	4	5	5	5	5	6	5	5	6	4	5	5	6	5	5
155	2926	1	4	3	5	6	7	6	6	6	6	7	6	7	6	7	6	6	6	6	6	6	6	6	6	6	6	6	5	4	4	5	5	5	4	5	4	5	4	5	4	5	5	4	4	4	5	4	4
156	3030	1	4	3	5	6	7	6	6	6	6	7	6	7	6	7	6	6	6	6	6	6	6	6	6	6	6	6	4	4	5	3	4	4	4	4	3	4	5	4	4	4	4	5	4	5	4	4	4
157	3105	1	4	3	5	6	7	6	6	6	6	7	6	7	6	7	6	6	6	6	6	6	6	6	6	6	6	6	4	5	5	5	4	4	4	5	4	5	4	5	5	5	4	4	5	4	5	4	5
158	3231	1	4	3	5	6	7	6	6	6	6	7	6	7	6	7	6	6	6	6	6	6	6	6	6	6	6	6	3	3	4	4	3	5	5	3	4	4	3	3	4	4	5	5	4	5	5	5	5
159	3292	1	4	3	5	6	7	6	6	6	6	7	6	7	6	7	6	6	6	6	6	6	6	6	6	6	6	6	3	3	5	4	4	5	5	4	4	2	5	5	4	4	5	5	4	4	4	5	5
160	3365	1	4	3	5	6	7	6	6	6	6	7	6	7	6	7	6	6	6	6	6	6	6	6	6	6	6	6	4	3	3	4	5	4	5	5	4	4	5	4	4	4	5	5	5	4	4	4	4
161	3565	1	4	3	5	6	7	6	6	6	6	7	6	7	6	7	6	6	6	6	6	6	6	6	6	6	6	6	4	4	5	4	5	5	4	4	3	5	5	5	4	4	5	4	5	5	4	5	5
162	165	2	4	5	4	5	5	5	6	4	4	5	5	5	4	4	4	4	4	4	4	5	5	4	4	5	4	6	5	5	5	5	5	5	5	5	4	5	5	5	5	5	5	5	5	5	5	5	5
163	182	2	4	5	4	5	5	5	6	4	4	5	5	5	4	4	4	4	4	4	4	5	5	4	4	5	4	6	5	5	5	5	5	5	5	5	4	5	5	5	5	5	5	5	5	5	5	5	5
164	317	2	4	5	4	5	5	5	6	4	4	5	5	5	4	4	4	4	4	4	4	5	5	4	4	5	4	6	5	5	5	5	5	5	5	5	4	5	5	5	5	5	5	5	5	5	5	5	5
165	439	2	4	5	4	5	5	5	6	4	4	5	5	5	4	4	4	4	4	4	4	5	5	4	4	5	4	6	5	5	5	5	5	5	5	5	4	5	5	5	5	5	5	5	5	5	5	5	5
166	140	2	4	1	3	3	3	3	3	3	3	3	4	4	4	4	3	3	4	4	4	4	4	4	4	4	4	4	4	3	3	3	3	4	4	4	4	4	4	4	4	4	4	5	5	5	4	5	5
167	179	2	4	1	3	3	3	3	3	3	3	3	4	4	4	4	3	3	4	4	4	4	4	4	4	4	4	4	4	3	3	3	3	4	4	4	4	4	4	4	4	4	4	5	5	5	4	5	5
168	351	2	4	1	3	3	3	3	3	3	3	3	4	4	4	4	3	3	4	4	4	4	4	4	4	4	4	4	4	3	3	3	3	4	4	4	4	4	4	4	4	4	4	5	5	5	4	5	5
169	108	2	4	3	4	4	3	3	5	4	4	4	4	4	4	5	4	4	4	4	4	4	4	4	4	4	4	4	4	5	5	4	4	4	4	4	4	4	4	5	5	5	5	4	4	4	4	4	4
170	136	2	4	1	3	3	3	3	3	4	4	4	4	4	4	4	4	4	4	4	4	4	4	4	3	4	4	4	4	4	4	4	4	4	4	4	5	5	4	4	5	4	4	4	4	4	4	4	5
171	199	2	4	1	3	3	3	3	3	4	4	4	4	4	4	4	4	4	4	4	4	4	4	4	3	4	4	4	4	4	4	4	4	4	4	4	5	5	4	4	5	4	4	4	4	4	4	4	5
172	322	2	4	1	3	3	3	3	3	4	4	4	4	4	4	4	4	4	4	4	4	4	4	4	3	4	4	4	4	4	4	4	4	4	4	4	5	5	4	4	5	4	4	4	4	4	4	4	5
173	379	2	4	2	4	3	3	3	3	3	3	3	1	3	3	4	4	4	4	4	4	4	4	4	4	4	4	4	5	5	5	5	5	5	5	5	5	5	5	5	5	5	5	5	4	3	4	4	4
174	276	2	1	4	5	6	6	6	6	6	6	5	5	6	5	6	5	6	5	6	5	6	5	6	5	6	5	6	5	5	4	5	4	5	6	4	5	5	6	5	5	5	4	6	6	5	6	5	6
175	274	2	1	4	7	7	7	7	5	5	5	6	5	6	5	7	7	7	7	7	7	7	6	7	5	6	5	6	6	6	6	7	5	6	5	5	6	5	5	7	7	7	7	7	7	7	7	7	7
176	349	2	1	4	7	7	7	7	7	7	7	7	6	7	7	7	7	7	7	7	7	7	7	7	7	7	7	7	7	6	7	7	6	7	7	7	7	7	7	7	7	7	7	7	7	7	7	7	7
177	356	2	1	4	7	7	7	7	7	7	5	7	6	6	7	6	7	7	7	7	7	7	7	7	7	6	7	6	6	6	7	7	6	6	5	6	6	6	7	6	7	6	6	6	7	7	6	6	7
178	283	1	1	4	5	6	6	6	6	6	6	6	6	6	6	6	5	5	5	5	5	5	5	5	5	5	5	5	5	5	5	5	3	5	5	5	5	5	5	5	5	5	5	5	5	5	5	5	5
179	404	2	1	4	5	5	5	5	5	4	6	6	5	5	6	6	5	5	2	5	4	3	5	5	6	6	6	6	6	6	6	6	6	6	6	6	6	6	6	7	6	5	5	5	4	5	5	6	4
180	385	2	1	4	7	7	6	6	6	6	5	5	5	5	6	6	5	5	5	5	5	5	5	5	5	5	5	5	6	5	5	5	5	5	5	5	5	5	5	5	4	4	4	4	4	4	4	4	4
181	550	2	1	4	7	1	1	1	1	1	1	1	1	1	1	1	7	1	1	1	1	1	1	1	1	1	1	1	5	3	2	2	4	2	2	2	5	2	2	3	7	6	5	3	4	3	4	4	5
182	331	1	1	4	6	6	6	6	5	5	5	6	6	6	7	7	7	6	7	6	7	5	7	5	6	6	5	6	5	6	5	6	6	5	5	6	6	6	6	6	5	4	5	5	4	5	6	5	5
183	503	2	1	4	7	6	7	7	7	7	7	7	7	7	7	7	6	7	7	7	7	7	7	7	7	7	7	7	5	5	6	6	6	6	6	6	6	6	6	6	7	7	7	7	7	7	7	7	7
184	647	2	1	4	5	5	5	5	4	5	5	5	5	5	6	7	4	4	4	4	5	5	4	4	4	4	5	4	7	7	7	6	5	5	5	5	6	6	7	7	5	6	6	6	6	6	7	4	5
185	787	2	1	4	7	7	7	7	5	4	2	6	2	6	7	6	5	4	2	4	6	4	3	4	5	5	5	7	7	7	7	7	4	5	6	7	7	6	6	3	1	2	2	1	4	1	1	1	3
186	216	1	1	4	7	7	6	7	4	5	7	7	6	7	7	7	7	7	5	7	4	7	4	7	5	7	7	7	7	3	4	4	3	4	1	3	4	4	3	5	7	7	7	7	7	7	1	7	7
187	835	2	1	4	4	4	4	5	5	5	5	5	5	5	6	6	5	6	6	6	6	6	6	6	6	6	6	6	6	6	6	6	6	6	6	6	6	6	6	7	4	4	4	4	6	6	3	3	3
188	333	2	1	4	7	6	6	6	6	4	6	7	4	6	7	7	5	7	6	6	5	6	6	6	4	4	7	7	6	6	6	7	4	3	6	7	3	5	7	7	4	4	4	4	5	4	4	5	3
189	490	1	1	4	5	5	5	5	5	5	5	5	5	5	5	5	5	6	5	5	4	4	4	5	5	5	5	6	5	6	5	5	4	4	5	5	5	5	5	5	5	6	5	6	5	5	5	5	5
190	526	1	1	4	5	7	7	7	7	7	3	1	1	1	1	1	1	1	4	4	1	3	3	3	3	3	3	3	3	3	3	3	1	3	3	2	3	3	3	3	2	2	2	2	2	2	2	2	2
191	1265	2	1	4	6	6	6	6	4	5	5	5	4	5	6	6	5	5	5	5	4	5	4	5	4	4	4	6	4	4	4	4	4	4	4	4	4	4	4	5	5	5	5	5	5	5	5	5	5
192	216	2	1	4	2	6	6	6	6	7	6	7	6	7	6	7	6	6	6	7	7	7	7	6	7	6	6	6	6	6	6	6	5	5	5	5	5	5	5	5	5	6	6	6	6	6	6	6	6
193	187	2	1	4	2	2	2	2	5	5	5	5	4	5	5	7	7	7	7	7	7	7	2	7	7	7	7	7	7	7	7	7	7	7	7	7	7	7	7	7	7	4	7	7	7	6	7	6	7
194	508	2	2	4	7	7	6	6	7	6	4	6	5	7	7	7	7	7	6	5	4	4	5	5	4	5	6	5	6	6	6	5	4	4	4	6	5	5	6	6	5	7	6	5	4	4	3	3	5
195	364	1	1	4	1	1	3	1	5	6	3	4	2	5	6	6	5	5	5	6	5	6	6	5	5	5	6	5	3	4	4	5	4	5	4	4	4	4	4	4	3	4	5	4	4	4	4	3	4
196	302	1	1	4	4	5	5	5	5	5	4	4	4	5	5	5	4	4	4	4	4	4	5	4	4	4	4	5	4	4	4	5	5	4	5	4	4	5	5	5	4	5	4	4	5	4	4	4	5
197	306	2	1	3	7	7	7	7	6	6	5	7	6	7	7	7	7	6	6	6	6	5	4	5	5	5	7	6	7	6	5	6	5	5	6	6	5	4	4	7	5	6	6	6	5	5	7	7	7
198	119	1	2	4	4	5	5	5	5	5	5	5	5	5	5	5	5	4	2	2	2	2	2	2	2	2	2	6	5	3	2	3	3	3	2	3	3	3	3	6	6	3	3	3	3	3	3	3	3
199	150	1	2	4	4	4	5	2	5	2	4	5	5	3	5	6	4	5	6	4	3	2	5	6	2	5	7	7	7	6	7	5	7	5	7	4	2	3	4	5	6	5	3	6	4	7	1	1	1
200	261	2	2	4	7	7	7	7	7	7	7	7	7	7	7	7	7	7	7	7	7	7	7	7	7	7	7	7	7	7	5	7	1	1	1	4	7	5	5	7	7	7	7	7	7	7	7	7	7
201	292	2	2	4	7	7	7	7	7	5	3	4	4	4	7	7	7	5	5	5	5	5	5	5	5	5	5	5	5	4	4	4	4	4	4	4	4	4	4	4	5	1	7	7	7	7	7	7	7
202	288	1	2	4	7	7	6	6	6	6	7	7	7	7	7	7	7	7	6	6	6	7	5	6	6	6	7	5	6	6	6	7	5	6	6	7	5	7	6	7	5	5	5	6	5	6	7	5	6
203	330	1	1	4	7	7	7	6	7	7	7	7	7	7	7	7	7	6	6	6	7	7	7	7	7	7	7	7	6	7	6	7	6	6	7	6	7	6	7	6	7	7	6	7	6	6	6	7	7
204	183	1	2	4	5	7	5	7	6	7	7	7	7	7	7	6	7	7	7	7	7	7	7	7	6	5	6	7	7	5	7	6	7	6	7	6	7	6	7	6	6	7	5	6	6	5	3	2	7
205	346	2	2	4	6	6	6	6	5	5	5	6	5	5	5	6	6	6	6	6	6	6	6	6	6	6	6	6	5	5	5	6	5	5	5	6	5	5	6	6	5	5	5	5	5	6	5	4	7
206	374	1	2	5	1	1	1	1	2	3	4	4	4	4	4	4	4	4	4	4	4	4	4	4	4	4	4	4	4	4	4	4	4	4	4	4	4	4	4	4	4	4	4	4	4	4	4	4	4
207	340	2	2	4	7	7	6	5	7	6	6	6	5	5	5	6	5	5	5	5	5	5	5	5	5	5	5	5	5	5	5	5	4	4	4	4	4	4	4	4	6	6	6	6	6	6	6	6	6
208	236	1	2	4	7	7	7	7	7	7	7	7	7	7	7	7	7	7	7	7	7	7	7	7	7	7	7	7	7	7	7	7	7	7	7	7	7	7	7	7	7	7	7	7	7	7	7	7	7
209	402	2	2	4	7	6	6	6	6	6	6	6	5	6	7	6	4	4	3	3	5	4	3	5	3	4	3	3	6	6	5	6	6	5	6	5	6	5	6	5	5	6	5	6	6	5	6	6	6
210	497	2	2	4	7	7	7	7	7	7	6	7	7	7	7	7	6	7	6	7	7	6	5	6	6	5	6	6	6	6	6	6	6	5	5	6	5	4	6	6	5	3	4	4	3	2	5	4	3
211	575	1	1	4	6	2	2	2	5	2	6	2	5	5	6	3	6	6	6	5	5	4	5	5	4	4	5	3	5	4	5	5	4	4	5	5	4	4	5	3	4	5	4	5	4	4	4	4	5
212	645	2	2	4	6	6	6	5	5	5	5	7	4	5	7	7	7	6	7	7	6	6	6	7	7	7	7	7	7	6	6	6	6	5	5	5	5	5	5	6	7	6	6	6	5	6	7	5	6
213	683	2	2	4	7	7	7	7	5	5	5	6	5	5	7	7	5	5	4	4	4	4	4	4	4	4	5	6	5	5	5	5	4	4	4	4	4	4	5	5	5	4	4	4	4	4	6	4	4
214	758	2	2	4	7	7	5	5	6	6	5	6	6	6	6	6	5	5	5	5	5	5	5	5	5	5	5	5	4	4	5	5	5	5	5	5	5	5	4	5	6	7	7	7	7	7	7	7	6
215	783	2	2	4	6	6	7	5	6	7	5	5	6	7	7	5	7	6	6	5	7	5	7	7	6	5	6	4	5	6	5	7	4	6	5	4	4	6	7	5	5	6	4	4	6	5	7	5	6
216	287	1	2	4	6	6	6	7	7	7	6	6	6	6	6	6	6	7	7	7	7	7	7	7	2	3	3	7	7	7	7	7	7	7	7	7	7	7	5	7	7	7	7	7	7	7	7	7	7
217	1119	1	2	4	5	6	3	4	7	4	6	2	4	5	5	6	7	7	7	7	7	5	4	7	7	7	7	7	7	7	7	7	1	7	7	7	4	5	7	7	7	1	7	7	7	7	7	7	7
218	1116	2	2	4	7	7	6	6	5	4	6	7	6	6	7	7	6	6	5	5	5	4	6	7	5	5	6	7	7	7	6	6	4	5	7	6	5	5	5	6	4	4	5	5	4	4	7	5	4
219	835	2	2	4	5	6	6	6	7	7	4	7	7	6	7	6	4	5	5	5	6	6	4	5	5	5	6	6	3	3	3	4	6	4	4	4	4	4	4	3	6	7	7	6	5	6	6	6	6
220	1062	2	2	4	5	4	6	6	7	4	3	5	6	6	6	7	6	7	5	6	6	5	2	6	5	5	7	7	6	6	5	5	4	4	3	5	4	5	4	5	6	5	5	6	4	5	6	5	6
221	1764	2	2	4	7	7	7	7	7	6	7	7	6	7	7	7	7	7	7	7	7	7	7	6	7	7	7	7	7	7	7	7	5	5	6	6	6	7	7	7	5	6	6	6	5	5	5	6	6
222	1320	2	2	4	6	7	7	7	7	6	4	7	7	7	7	7	7	7	7	7	7	6	6	7	6	7	7	7	7	7	6	7	6	7	5	7	6	6	7	7	7	7	7	7	7	7	7	7	6
223	336	2	2	3	7	7	7	7	7	6	5	6	7	7	7	7	7	7	7	7	5	5	5	6	6	7	7	7	6	6	6	6	5	6	5	7	7	7	7	7	6	7	7	7	7	5	7	5	5
[truncated: 148 more columns]
