# Supplementary material for: The effects of icon design features on user perception and preference: A case study of icons for Covid-19
Source: PLoS One. 2024 Sep 3;19(9):e0305290. doi: 10.1371/journal.pone.0305290 (PMC11371222; doi:10.1371/journal.pone.0305290)
Supplement: S3 Table — (XLSX) [file pone.0305290.s003.xlsx]

## Sheet: Sheet1
index	Q1-1	Q1-2	Q1-3	Q1-4	Q1-5	Q1-6	Q1-7	Q1-8	Q1-9	Q1-10	Q1-11	Q1-12	Q2-1	Q2-2	Q2-3	Q2-4	Q2-5	Q2-6	Q2-7	Q2-8	Q2-9	Q2-10	Q2-11	Q2-12		Q3-1	Q3-2	Q3-3	Q3-4	Q3-5	Q3-6	Q3-7	Q3-8	Q3-9	Q3-10	Q3-11	Q3-12	Q4-1	Q4-2	Q4-3	Q4-4	Q4-5	Q4-6	Q4-7	Q4-8	Q4-9	Q4-10	Q4-11	Q4-12
1	5	6	6	7	5	7	6	6	5	5	6	6	7	6	5	5	5	5	3	7	4	5	7	7		6	6	7	6	7	6	6	6	6	7	7	7	6	7	7	7	6	7	6	7	6	7	6	6
2	5	6	6	6	5	7	6	5	4	4	6	6	6	6	6	5	3	3	3	6	3	5	5	6		6	6	6	6	6	6	6	7	7	7	7	7	6	5	6	6	6	6	6	6	6	7	6	6
3	7	7	4	7	7	7	6	7	1	3	7	7	7	7	7	7	6	4	6	3	4	4	6	7		6	7	7	7	7	7	7	7	6	6	6	6	6	5	6	6	6	6	6	6	7	7	7	6
4	7	7	7	7	7	7	7	7	7	7	7	7	7	7	7	7	7	4	5	7	7	7	7	7		6	7	1	7	6	7	7	6	7	6	7	6	7	5	7	6	7	6	7	6	7	6	7	6
5	7	6	7	7	7	7	7	6	6	6	7	7	6	6	6	7	7	4	5	5	6	7	7	7		6	7	7	6	6	7	6	7	7	6	7	6	5	5	6	7	7	4	7	7	6	6	6	7
6	1	1	7	7	5	7	7	7	7	6	7	7	7	7	7	7	4	4	5	5	7	7	7	7		6	7	6	7	6	7	6	7	6	7	6	7	6	6	6	6	7	7	6	7	7	7	7	7
7	5	7	6	6	3	7	4	4	4	4	7	7	7	7	7	7	6	4	6	5	6	4	6	6		6	7	7	6	6	7	6	7	7	6	7	6	5	6	6	7	7	4	7	7	6	6	6	7
8	7	7	7	7	7	7	7	7	7	7	7	7	7	7	7	7	7	5	5	7	7	7	7	7		6	6	7	6	6	7	7	6	7	6	7	6	6	6	7	7	6	4	7	7	7	6	6	6
9	5	5	6	5	6	5	5	5	5	5	7	6	5	5	6	5	6	4	6	6	6	6	6	6		7	7	7	7	7	6	6	6	6	6	6	7	5	7	7	7	7	4	7	7	7	7	7	7
10	4	5	4	5	3	5	4	5	4	4	6	5	5	5	5	4	5	4	4	5	4	5	6	4		6	7	7	7	3	1	3	1	1	1	1	6	5	1	7	6	7	6	6	6	6	7	7	7
11	6	6	3	3	4	7	4	4	2	4	7	7	5	4	3	4	4	3	3	3	3	4	4	7		6	7	7	7	3	1	3	1	1	1	1	6	5	1	7	6	7	6	6	6	6	7	7	7
12	7	5	7	6	4	7	5	6	3	6	6	7	6	6	6	5	4	4	6	6	4	6	7	7		7	7	7	7	7	6	6	6	6	6	6	7	5	7	7	7	7	7	7	7	7	7	7	7
13	4	5	5	5	4	5	6	6	3	6	6	7	6	6	6	6	7	1	6	6	4	6	6	7		7	7	7	1	7	7	7	7	7	7	7	7	5	6	6	6	6	6	6	6	6	6	6	7
14	4	3	2	2	5	4	5	6	1	1	5	5	2	2	2	2	5	4	5	6	2	4	4	6		7	7	6	6	6	6	6	6	6	6	7	7	6	7	7	7	7	1	1	1	1	1	1	6
15	6	5	6	6	6	5	5	7	6	6	7	7	6	7	6	6	6	5	5	6	5	5	6	6		6	7	7	7	3	1	1	1	1	1	1	6	7	1	7	6	7	6	6	6	6	7	7	7
16	7	6	6	6	3	3	3	6	1	4	6	7	3	1	3	2	3	1	4	4	2	4	2	7		6	7	7	7	3	1	4	1	1	1	1	6	7	1	7	6	7	6	6	6	6	7	7	7
17	5	5	5	5	5	4	6	6	4	6	4	7	7	7	6	7	6	5	5	5	5	5	5	6		6	7	7	7	3	1	3	1	1	1	1	6	7	1	7	5	7	6	6	6	6	7	7	7
18	7	7	7	4	4	4	5	3	4	5	6	6	6	6	6	6	5	6	7	6	5	5	5	6		6	7	7	7	3	1	3	1	1	1	1	6	7	1	7	5	7	6	6	6	6	7	7	7
19	7	7	7	7	7	7	7	7	7	7	7	7	7	7	7	7	7	6	7	5	7	7	7	7		6	6	6	7	7	7	7	7	6	6	6	7	7	7	7	4	1	7	7	1	1	1	7	7
20	7	7	6	7	7	7	7	7	7	6	7	7	6	6	6	7	6	6	6	5	6	6	7	6		6	6	7	6	7	1	7	1	1	1	1	7	6	7	7	7	7	7	7	6	7	7	7	6
21	7	7	7	7	4	4	4	7	4	4	6	6	7	6	6	6	6	5	5	5	5	5	5	5		7	7	1	1	7	7	7	7	7	7	7	6	6	6	6	6	6	6	6	6	6	6	6	7
22	4	4	4	4	4	4	4	4	4	4	4	4	4	4	4	4	4	4	4	4	4	4	5	4		5	6	6	6	6	7	7	7	7	6	6	7	5	5	6	7	6	7	7	7	7	7	7	7
23	7	6	7	6	3	7	7	7	7	7	7	7	7	7	7	7	7	5	5	7	7	7	7	7		5	6	7	6	6	6	6	6	6	6	6	6	6	6	6	5	7	1	7	6	7	7	6	7
24	6	6	7	6	6	7	7	6	6	6	7	7	6	6	7	7	7	5	5	7	6	7	7	7		7	5	5	5	6	7	7	7	7	7	7	7	6	1	7	5	1	1	1	7	1	1	7	7
25	6	6	5	6	5	5	5	5	5	6	2	6	7	6	6	6	1	6	2	4	3	3	6	7		6	6	6	6	6	7	2	7	7	7	1	7	6	6	6	6	6	7	7	7	6	6	6	6
26	5	5	5	5	5	5	5	5	5	5	5	5	4	4	4	4	4	4	4	4	4	4	4	4		6	6	1	7	7	7	6	6	6	6	6	6	6	7	7	6	6	6	6	6	6	7	7	7
27	7	7	7	7	7	7	7	7	7	7	7	7	7	7	7	7	7	5	7	7	7	7	7	7		7	6	6	6	6	6	6	6	6	6	6	6	7	7	7	7	7	7	7	7	7	7	7	7
28	7	6	6	6	5	5	6	6	5	6	7	6	6	6	6	6	5	5	5	6	5	6	7	6		6	7	6	6	6	7	6	7	7	7	6	7	7	7	7	7	7	6	6	6	7	7	7	7
29	7	7	7	7	7	7	7	7	7	7	7	7	7	7	7	7	7	5	5	5	5	7	7	7		7	6	5	6	6	6	6	1	6	6	7	7	6	5	6	6	6	6	6	6	6	6	6	7
30	7	7	7	7	7	7	7	7	7	7	7	7	7	7	7	7	7	5	5	5	5	7	7	7		6	6	6	6	6	6	6	6	6	6	7	7	6	6	6	6	6	6	6	6	6	6	7	5
31	5	7	7	7	3	3	2	3	3	3	6	7	5	5	5	5	3	3	3	3	3	3	5	6		7	5	6	6	6	6	5	6	7	7	7	7	7	7	6	6	6	6	6	6	6	6	7	7
32	4	4	5	1	6	3	5	2	4	4	5	5	4	4	2	1	4	3	1	2	1	2	3	5		6	5	6	6	6	6	6	7	7	1	1	7	5	6	6	6	6	6	6	6	6	6	6	6
33	6	6	6	6	6	6	6	6	6	6	6	6	6	6	6	6	6	6	6	6	6	6	6	6		6	6	6	6	6	6	6	6	5	6	6	7	5	6	6	6	6	6	6	6	6	6	6	6
34	7	7	7	7	7	7	7	7	7	7	7	7	7	7	7	5	4	4	4	4	4	4	7	7		6	7	7	6	7	7	6	7	7	7	7	7	5	5	6	6	6	6	6	6	6	6	6	6
35	7	7	7	7	2	3	6	5	4	5	7	7	7	7	7	7	6	6	6	7	7	7	7	7		7	6	6	6	6	6	7	7	7	7	5	6	5	6	6	6	6	6	6	6	6	6	7	6
36	5	6	6	6	6	6	7	6	6	6	4	6	6	6	5	6	2	2	2	2	1	1	2	7		6	6	6	7	7	5	6	6	6	6	7	7	6	5	6	2	6	6	7	3	6	7	7	7
37	6	7	7	2	6	7	6	2	6	6	6	6	7	6	2	6	5	5	5	2	6	6	5	6		6	6	6	7	7	5	6	6	6	6	7	7	6	5	6	2	6	6	7	3	6	7	7	7
38	1	1	1	1	3	4	4	4	4	4	4	4	1	1	1	1	7	1	7	1	1	1	3	1		6	6	6	7	7	5	6	6	6	6	7	7	6	6	6	2	6	6	7	3	6	7	7	7
39	7	7	7	7	6	6	7	6	5	7	6	6	7	6	6	7	6	6	7	6	6	7	6	7		6	6	6	7	7	5	6	6	6	6	7	7	6	6	6	2	6	3	7	3	6	7	7	7
40	7	7	7	7	6	6	4	4	6	7	7	7	7	7	7	7	6	6	6	6	7	7	7	6		6	6	6	7	7	5	6	6	6	6	7	7	5	6	6	2	6	6	7	3	6	7	7	7
41	7	7	7	7	7	7	7	7	7	7	7	7	7	7	7	7	7	5	7	7	7	7	7	7		6	6	6	7	7	5	6	6	6	6	7	7	7	5	6	2	6	6	7	3	6	7	7	7
42	5	5	5	5	4	4	4	5	4	4	7	7	5	5	5	5	5	5	6	6	5	6	5	5		6	6	6	7	7	5	6	6	6	6	7	7	7	6	6	2	6	3	7	3	6	7	7	7
43	7	6	6	6	6	6	5	6	5	6	6	6	6	5	6	5	6	6	5	5	5	6	6	6		6	6	6	6	6	6	6	6	7	7	7	7	6	5	6	6	6	6	7	7	7	6	6	7
44	7	7	7	7	7	7	7	7	7	7	7	7	7	3	1	4	2	2	1	7	7	2	2	7		6	6	6	6	6	6	6	6	7	7	7	7	7	5	6	6	6	6	7	7	7	6	6	7
45	6	6	6	6	6	6	6	6	6	6	6	6	7	7	7	7	7	7	7	7	7	7	7	7		6	6	6	6	6	6	7	7	7	7	7	7	4	6	6	6	6	6	6	6	6	6	7	7
46	1	7	7	7	7	7	7	7	7	7	7	7	7	7	7	7	7	7	5	7	7	7	7	7		6	6	6	6	6	6	6	6	6	6	6	7	4	7	7	6	7	7	7	6	7	7	7	7
47	7	7	7	7	7	7	7	7	7	7	7	7	7	7	7	7	7	7	7	7	7	7	7	7		6	6	5	6	6	6	6	6	6	5	6	6	4	6	6	6	6	6	6	6	6	6	7	7
48	7	7	7	7	7	7	7	7	7	7	7	7	7	3	4	7	3	6	7	4	4	3	7	7		6	7	6	6	6	6	6	6	6	6	7	7	6	6	6	6	4	6	6	6	1	7	7	7
49	2	3	3	5	5	5	5	3	3	3	3	3	4	4	3	4	2	3	3	3	3	3	3	4		6	7	6	6	6	6	6	6	6	6	7	7	6	6	6	6	4	6	6	6	1	7	7	7
50	6	5	5	5	5	5	5	5	5	5	5	6	5	5	5	5	5	5	5	5	5	5	5	5		6	7	6	6	6	6	6	6	6	6	7	7	7	6	5	6	4	6	6	6	1	7	7	7
51	6	4	4	5	3	7	3	3	5	3	3	3	6	3	5	4	2	2	2	2	2	3	5	3		6	7	6	6	6	6	6	6	6	6	7	7	7	6	5	6	4	6	6	6	1	7	7	7
52	7	7	7	7	4	7	6	6	4	4	5	4	6	6	4	5	7	4	4	5	4	4	2	3		6	6	6	6	6	6	6	6	5	2	7	7	6	7	7	2	5	5	6	6	6	7	7	7
53	6	5	4	2	3	7	2	2	2	3	2	3	2	3	3	3	7	3	3	4	3	4	2	3		6	6	6	6	6	6	6	6	5	2	7	7	6	5	5	2	7	5	6	6	6	7	7	7
54	2	2	1	7	7	7	7	1	7	7	6	5	5	5	5	1	7	2	2	4	2	2	4	5		6	6	6	6	6	6	6	6	5	2	7	7	6	6	5	2	7	5	6	6	6	7	7	7
55	7	6	5	5	2	7	5	6	5	4	5	7	5	5	4	5	7	1	4	5	3	4	4	7		6	6	6	6	6	6	6	6	5	2	7	7	6	7	7	2	7	5	6	6	6	7	7	7
56	5	4	3	5	7	4	7	6	1	4	5	6	7	6	6	6	4	2	3	6	4	4	5	6		6	6	6	6	6	6	6	6	6	6	6	6	6	6	6	6	6	6	6	6	6	7	7	7
57	4	5	5	5	7	3	4	4	3	4	6	5	4	4	5	5	3	4	5	5	3	5	5	5		6	7	5	6	6	6	6	5	6	6	6	6	6	7	6	6	6	6	7	7	7	7	7	6
58	5	6	4	5	7	4	6	6	4	4	6	6	5	5	5	5	6	5	6	6	4	4	5	6		6	6	6	6	6	6	6	6	5	2	7	7	6	7	7	2	7	4	6	6	6	7	7	7
59	7	4	7	4	7	4	4	4	4	4	4	4	6	7	6	7	7	7	7	5	7	5	5	5		6	7	3	5	6	7	7	5	6	6	7	6	6	7	7	7	7	6	6	4	5	5	7	6
60	5	3	6	4	6	6	7	7	3	7	7	7	2	2	2	2	4	2	7	5	3	6	2	2		6	7	6	6	6	6	6	6	6	6	6	6	6	6	6	7	7	4	7	7	7	7	7	7
61	6	6	6	6	6	6	6	5	7	7	7	7	7	7	7	7	7	7	5	5	7	7	7	7		7	6	6	6	5	6	6	6	6	6	6	6	6	6	6	6	6	6	6	6	6	7	6	7
62	6	6	7	7	6	6	6	6	6	6	7	6	6	6	6	7	7	4	5	5	7	7	7	6		7	6	7	7	7	6	7	6	7	7	6	7	7	6	7	3	7	4	7	7	7	6	7	7
63	5	6	5	6	5	4	6	5	4	5	5	5	6	6	6	6	5	5	6	5	6	6	7	7		7	7	7	6	6	7	7	1	1	6	7	1	7	7	1	1	7	6	7	1	1	1	1	7
64	7	7	7	7	4	5	5	7	4	6	7	7	4	5	5	5	6	3	6	5	5	6	7	5		7	6	2	6	5	6	6	6	6	7	7	7	7	7	5	7	1	1	7	6	7	7	6	6
65	6	6	6	5	7	7	7	7	1	7	7	7	7	7	7	7	7	6	6	5	6	6	7	7		6	6	6	6	6	6	5	6	6	5	7	6	7	6	7	6	6	7	7	7	6	7	6	7
66	7	5	5	6	6	7	6	7	7	7	7	5	6	6	6	6	6	6	6	6	6	6	6	6		6	7	7	6	7	6	7	6	7	6	7	7	7	6	7	6	6	7	6	7	6	7	6	6
67	4	6	4	4	4	4	4	4	4	4	4	4	4	5	6	6	6	6	6	5	6	5	6	5		5	5	4	6	5	5	6	5	6	5	7	7	5	5	6	4	5	6	5	6	4	5	6	4
68	7	5	6	6	5	6	5	6	4	4	6	6	3	3	4	2	4	2	2	5	4	4	3	4		4	4	4	4	4	4	4	4	5	5	7	6	4	4	5	5	4	4	6	4	5	6	6	4
69	7	7	7	7	4	5	7	6	7	7	7	7	5	5	5	5	5	5	6	5	5	7	5	5		4	5	5	5	4	4	4	4	5	5	7	7	4	4	4	4	5	5	5	5	4	5	5	4
70	6	7	6	7	5	6	6	6	6	5	7	6	6	7	6	6	5	6	6	7	6	6	7	6		5	5	6	4	5	5	6	5	5	6	7	6	5	5	6	6	4	4	5	6	6	6	5	5
71	7	7	7	7	7	7	7	7	7	7	7	7	7	7	3	5	5	5	7	7	6	7	6	6		4	5	5	4	4	4	5	6	4	5	7	6	4	5	4	5	5	5	4	5	4	5	4	5
72	6	6	6	6	7	6	6	6	6	7	7	6	6	7	7	7	7	6	5	6	5	5	6	6		4	4	4	5	4	5	4	6	4	5	7	6	4	5	5	4	4	5	4	5	4	5	4	5
73	6	6	6	7	7	5	6	6	5	5	6	6	5	6	5	6	5	6	6	6	4	4	5	5		5	5	4	4	5	4	6	6	7	4	5	6	4	4	4	5	4	4	3	4	5	5	3	5
74	7	7	7	7	7	7	7	7	6	2	1	7	7	2	1	1	1	2	2	1	1	2	4	7		4	4	5	5	4	5	6	6	7	4	7	5	4	5	5	4	4	5	5	4	4	5	4	5
75	5	5	6	6	6	6	6	7	7	7	7	6	6	6	7	7	7	7	7	7	6	6	6	6		4	4	5	5	4	4	6	6	7	5	5	3	5	5	5	4	6	6	4	5	5	5	4	6
76	5	5	6	6	6	6	6	7	7	7	7	6	6	6	7	7	7	7	7	7	6	6	6	6		4	4	5	5	5	4	6	4	7	5	7	5	4	4	5	5	6	6	5	5	4	4	4	5
77	4	5	5	6	6	7	7	7	6	7	6	7	6	4	6	6	7	5	6	7	6	7	6	7		4	4	5	4	5	5	6	5	7	4	7	5	4	4	5	3	4	4	4	4	5	5	4	4
78	5	5	6	6	6	6	6	6	6	6	6	7	6	7	7	7	6	6	6	7	7	7	7	7		5	5	5	5	5	5	5	5	7	5	5	5	5	5	5	5	5	5	4	5	5	5	5	5
79	5	6	7	7	7	7	6	7	6	7	7	7	6	6	6	6	6	6	7	7	7	7	7	7		5	5	5	5	5	5	5	5	7	5	5	5	5	5	5	5	5	5	4	5	5	5	5	5
80	5	5	6	6	6	6	6	7	7	7	7	6	6	6	7	7	7	7	7	7	6	6	6	6		5	5	5	5	5	5	5	5	5	5	5	5	5	5	5	5	5	5	4	5	5	5	5	5
81	4	6	6	6	6	7	1	1	1	6	5	7	5	5	6	6	6	6	6	6	6	7	5	5		5	5	5	5	5	5	5	5	5	5	5	5	5	5	5	5	5	5	4	5	5	5	5	5
82	5	5	6	6	6	6	6	7	7	7	7	6	6	6	7	7	7	4	7	7	6	6	6	6		4	4	4	5	5	5	6	5	5	5	5	5	3	4	4	4	4	4	4	4	4	4	4	4
83	5	5	6	6	6	6	6	7	7	7	7	6	6	6	7	7	7	4	7	7	6	6	6	6		4	4	4	5	5	5	4	5	5	5	5	5	3	4	4	4	4	4	4	4	4	4	4	4
84	5	6	7	7	7	7	6	7	6	7	6	5	5	6	6	6	6	6	6	6	7	7	1	6		4	4	4	5	5	5	6	5	5	5	5	5	3	4	4	4	4	4	4	4	4	4	4	4
85	3	5	7	7	7	7	7	7	7	7	7	7	6	6	6	6	6	6	6	6	6	6	6	6		5	5	5	4	4	4	4	6	4	4	4	7	5	5	5	4	4	4	4	4	4	5	5	5
86	5	7	6	6	7	7	6	6	6	6	6	6	6	7	7	6	6	6	6	7	6	6	7	7		5	4	4	4	4	4	6	6	5	4	4	7	5	5	5	5	5	4	5	5	5	5	5	5
87	6	7	7	7	7	6	6	6	6	6	6	7	6	6	6	7	7	6	6	6	7	7	6	7		5	4	4	4	4	4	6	6	5	4	4	7	5	5	5	5	5	4	5	5	5	5	5	5
88	6	6	6	7	7	7	6	7	7	6	6	6	6	6	6	6	6	6	6	6	6	6	6	6		5	4	4	4	4	4	4	6	7	4	4	7	5	5	5	5	5	4	5	5	5	5	5	5
89	5	6	6	5	7	7	7	7	6	7	7	7	6	6	7	1	7	6	7	7	1	6	7	7		5	5	5	5	4	3	4	6	7	5	5	7	5	5	5	4	5	5	5	5	5	5	5	5
90	7	7	6	6	7	6	6	6	7	6	7	7	5	6	7	7	6	6	6	6	7	6	6	6		5	5	4	6	6	5	6	5	7	5	6	7	5	6	4	6	5	6	5	6	5	6	5	6
91	5	6	6	5	6	7	7	7	6	7	7	7	6	6	7	1	7	6	7	5	1	6	7	7		7	7	7	7	7	7	7	7	7	7	7	7	5	6	6	6	5	6	6	7	7	7	7	7
92	6	5	7	5	6	7	5	7	6	7	7	7	6	6	6	7	7	6	7	5	5	7	7	7		7	7	7	7	7	7	7	7	7	7	7	7	6	6	6	6	7	7	7	6	6	6	6	4
93	6	7	6	7	7	6	6	6	6	7	6	6	6	7	7	6	6	6	7	5	7	6	7	6		7	6	6	6	7	7	6	6	7	7	7	6	5	5	5	5	5	5	5	5	5	5	5	5
94	7	7	7	7	7	1	7	7	7	7	7	7	6	6	6	6	6	6	6	5	1	7	7	7		5	5	5	5	5	5	6	6	5	5	5	6	5	4	4	4	6	5	4	4	4	4	4	4
95	7	7	7	7	7	1	7	7	7	7	7	7	6	6	6	6	6	6	6	5	1	7	7	7		6	5	5	5	4	5	6	6	4	6	5	6	4	5	5	5	6	5	6	5	5	5	5	5
96	6	7	6	7	7	6	6	6	6	7	6	6	6	7	7	6	6	6	7	5	5	6	7	6		4	4	4	4	4	4	6	4	4	4	4	6	5	5	4	4	4	5	4	4	4	4	3	4
97	6	7	7	6	6	6	6	6	7	7	7	7	7	7	7	6	1	1	1	7	5	6	7	6		7	6	5	3	4	7	6	4	5	4	3	6	5	4	3	3	3	4	3	3	4	3	2	2
98	6	7	7	1	4	1	6	6	6	6	6	6	6	7	1	1	7	1	7	1	5	7	7	7		5	4	5	5	4	7	6	6	5	5	5	7	5	6	6	6	6	6	6	5	5	7	7	6
99	7	7	7	7	7	1	7	7	7	7	7	7	6	6	6	6	6	6	6	7	1	7	7	7		7	7	7	7	7	7	7	7	7	7	7	7	6	7	7	7	7	7	7	7	7	7	7	6
100	7	7	7	7	7	7	7	7	7	7	7	7	6	6	6	6	6	6	6	7	1	7	7	7		5	6	6	6	6	6	7	4	5	6	7	7	3	2	2	4	4	2	4	5	4	4	5	3
101	7	7	7	7	7	7	7	7	7	7	7	7	6	6	6	6	6	6	6	7	1	7	7	7		1	2	2	1	4	7	1	4	7	3	4	7	1	1	1	1	6	2	1	1	1	1	1	1
102	7	7	7	7	7	1	7	7	7	7	7	7	6	6	6	6	6	6	6	7	1	7	7	7		7	7	7	7	7	7	1	7	7	7	7	7	5	4	4	4	6	5	6	6	4	5	6	7
103	6	6	6	6	6	6	6	7	7	7	7	7	6	6	7	6	6	6	5	6	6	7	7	7		4	4	4	4	6	6	3	3	7	4	7	4	4	4	4	4	6	4	4	4	4	5	5	4
104	6	6	6	6	6	6	6	7	7	7	7	7	7	7	7	7	6	7	5	1	6	7	4	7		4	4	4	4	5	7	4	5	7	5	7	7	6	6	5	5	4	4	4	4	4	4	4	4
105	6	6	6	6	7	1	1	7	7	7	7	7	5	6	4	7	7	6	1	6	6	6	6	6		5	6	5	6	5	5	5	5	5	5	7	5	5	5	3	3	5	5	5	5	5	5	4	5
106	5	6	7	7	7	7	7	7	7	7	7	7	6	6	7	7	7	6	5	7	7	7	7	7		2	2	2	2	2	7	2	2	7	2	7	7	2	2	2	2	2	2	2	2	2	2	2	2
107	5	6	7	6	7	6	7	6	7	7	6	7	6	7	7	1	6	6	5	7	7	7	6	6		5	5	5	5	5	7	5	5	5	5	7	7	5	5	5	5	5	5	5	5	5	5	5	3
108	5	7	6	7	6	5	7	5	7	5	7	7	6	6	7	7	7	6	5	7	7	6	7	7		5	6	6	6	6	7	6	6	6	6	6	6	6	6	7	6	6	6	5	3	6	6	6	5
109	5	6	7	7	7	7	7	7	7	7	7	7	6	6	7	7	7	6	7	7	5	7	7	7		7	4	7	7	7	7	7	6	7	6	6	7	7	6	4	5	7	6	7	7	7	6	6	6
110	5	6	7	6	7	6	7	6	7	7	6	7	6	7	7	1	6	6	7	7	5	7	6	6		5	7	6	5	4	4	3	6	5	7	5	4	5	5	4	4	4	3	6	6	5	6	6	3
111	5	7	6	7	6	5	7	5	7	5	7	7	6	6	7	7	7	6	7	7	5	6	7	7		3	4	5	4	4	4	4	6	4	4	4	4	3	3	3	3	3	4	4	4	4	3	4	4
112	5	6	7	7	7	7	7	7	7	7	7	7	6	6	7	7	7	7	5	7	7	7	7	7		4	5	4	4	5	4	4	6	5	5	4	5	3	4	4	5	5	4	5	5	5	5	5	5
113	5	7	6	7	6	7	7	5	7	5	7	7	6	6	7	7	7	6	5	7	5	6	7	7		5	6	6	6	5	5	7	7	7	7	5	4	6	5	5	6	6	7	7	7	6	6	7	5
114	5	6	7	6	7	6	7	6	7	7	6	7	6	7	7	1	6	7	5	7	5	7	6	6		6	3	3	3	3	3	3	6	3	3	3	4	6	3	3	3	3	3	3	3	3	3	3	7
115	5	7	6	7	6	5	7	5	7	5	7	7	6	6	7	7	7	6	7	7	5	6	7	7		6	5	3	6	4	7	1	6	1	1	6	7	6	1	5	3	2	1	2	2	3	5	5	6
116	5	6	7	6	7	6	7	6	7	7	6	7	6	7	7	1	6	7	5	7	5	7	6	6		7	7	7	7	7	7	5	7	7	7	7	7	1	1	1	1	4	2	2	2	2	2	2	2
117	5	6	7	7	7	7	7	7	7	7	7	7	6	6	7	7	7	7	7	7	7	7	7	7		5	1	7	7	7	7	6	7	7	7	7	7	3	3	3	3	3	3	5	4	3	3	3	3
118	4	7	6	6	6	6	7	7	7	7	7	7	7	7	7	7	6	6	6	6	6	6	6	6		5	5	5	6	5	6	6	5	6	5	5	6	5	6	5	5	5	6	5	5	6	6	7	6
119	5	7	6	7	6	5	7	5	7	5	7	7	6	6	7	7	7	6	7	7	7	6	7	7		7	7	6	7	6	6	5	7	7	7	7	7	6	6	6	6	6	6	7	6	7	6	7	7
120	6	6	6	5	5	7	7	7	6	7	7	7	6	7	1	1	7	1	5	5	7	7	5	7		6	7	5	6	6	5	5	2	7	6	7	7	7	7	2	2	4	2	2	2	7	7	7	7
121	6	6	6	5	5	7	7	7	6	7	7	7	6	7	1	1	7	1	5	5	7	7	5	7		5	5	5	5	5	6	5	4	7	6	6	6	6	6	6	6	4	5	6	6	6	6	6	6
122	6	6	6	5	5	7	7	7	6	7	7	7	6	7	1	1	7	1	5	5	5	7	5	7		4	4	4	4	4	4	5	4	4	4	4	4	4	5	5	5	5	5	5	5	6	7	1	6
123	6	6	6	5	5	7	7	7	6	7	7	7	6	7	1	1	7	1	5	5	7	7	5	7		6	6	6	6	6	6	5	6	6	6	6	6	3	3	4	4	4	4	4	4	4	4	4	4
124	6	6	6	5	5	7	7	7	6	7	7	7	6	7	1	1	7	1	5	5	5	7	6	7		7	7	7	7	7	7	7	7	7	7	7	7	7	7	7	7	7	7	7	7	7	7	7	7
125	6	6	6	5	5	7	7	7	6	7	7	7	6	7	1	1	7	1	5	5	5	7	6	7		5	6	5	6	6	5	6	6	6	6	7	6	4	5	6	5	4	6	5	4	6	5	6	5
126	6	6	6	5	5	7	3	7	6	7	7	7	6	7	1	1	7	1	5	5	5	7	2	7		5	3	4	4	3	2	5	6	3	5	7	3	3	3	4	4	4	3	5	4	4	4	4	2
127	6	6	6	6	7	7	3	7	7	3	6	6	7	7	7	6	6	6	6	6	7	7	7	7		4	5	4	5	4	4	4	6	5	4	7	3	5	5	5	4	5	4	4	5	5	4	5	5
128	6	6	6	6	7	7	2	7	7	3	6	6	7	7	7	6	6	6	6	6	7	7	7	7		7	6	6	6	5	6	7	6	6	6	7	6	4	4	4	4	4	4	7	4	3	4	4	4
129	6	6	6	1	6	6	7	6	6	6	6	7	7	1	1	7	7	7	6	6	6	6	6	6		5	4	4	4	4	4	6	4	4	4	4	4	3	3	3	4	6	5	6	3	4	4	4	3
130	5	6	6	1	4	7	7	1	7	6	6	7	7	7	1	7	6	6	6	1	6	6	6	7		6	7	7	7	7	7	7	7	6	6	7	6	4	4	4	4	4	4	4	4	4	4	4	4
131	6	6	6	6	6	5	7	6	6	6	7	6	6	5	5	5	5	5	5	6	6	7	7	7		5	6	4	4	6	5	7	5	6	5	7	4	5	6	5	7	4	6	5	5	4	4	5	3
132	6	6	6	5	4	7	4	5	7	7	7	7	6	6	6	6	6	2	6	5	6	7	7	7		7	7	7	7	7	7	7	7	7	7	7	7	7	7	7	7	7	7	7	7	7	7	7	7
133	6	6	6	5	7	7	7	5	7	7	7	7	6	6	6	6	6	2	6	5	6	7	7	7		7	1	7	7	7	7	7	7	7	7	7	4	7	7	7	7	7	7	7	7	7	7	7	1
134	6	6	6	5	7	7	5	5	7	7	7	7	6	6	6	6	6	2	6	5	6	7	7	7		4	4	5	5	4	4	7	5	4	7	7	6	4	4	4	5	5	7	7	5	6	7	5	5
135	6	6	6	5	4	7	4	5	7	7	7	7	6	6	6	6	6	2	6	5	6	7	7	7		6	7	7	6	5	6	6	6	6	7	7	7	5	5	4	4	4	4	6	4	4	4	4	3
136	5	5	6	7	7	7	4	6	6	7	7	7	6	6	6	7	7	7	7	7	7	6	6	6		6	5	5	6	4	5	6	5	6	4	6	6	4	4	5	5	4	5	2	3	4	5	3	3
137	5	5	6	7	7	7	5	6	6	7	7	7	6	6	6	7	7	7	5	7	7	6	6	6		5	6	6	6	5	5	5	6	6	6	6	6	4	4	4	3	6	2	3	3	3	3	3	3
138	5	5	6	7	7	7	6	6	6	7	7	7	6	6	6	7	7	7	5	7	7	6	6	6		7	7	7	7	7	7	7	7	6	7	7	7	7	6	6	6	6	6	7	5	5	6	6	3
139	5	5	6	7	7	7	5	6	6	7	7	7	6	6	6	7	7	7	5	7	7	6	6	6		6	7	7	7	7	5	7	6	5	7	4	4	5	5	5	5	5	4	7	5	4	5	5	2
140	6	6	6	6	6	6	5	6	6	6	6	6	6	6	1	6	6	6	6	6	6	6	6	7
141	5	5	5	5	5	5	3	1	6	6	6	7	7	7	7	7	6	7	6	5	7	7	7	7
142	5	5	6	7	7	7	6	6	6	7	7	7	6	6	6	7	7	7	7	7	7	6	7	6
143	5	6	7	6	6	6	5	7	6	7	6	7	6	6	6	6	6	6	6	6	6	6	6	7
144	5	6	7	6	6	6	7	7	6	7	6	7	6	6	6	6	6	6	6	6	6	6	7	7
145	5	6	7	6	6	6	7	7	6	7	6	7	6	6	6	6	6	6	6	6	6	6	7	7
146	5	6	7	6	6	6	4	7	6	7	6	7	6	6	6	6	6	6	6	6	6	6	7	7
147	5	6	7	6	6	6	4	7	6	7	6	7	6	6	6	6	6	6	6	6	6	6	6	7
148	5	6	7	6	6	6	7	7	6	7	6	7	6	6	6	6	6	6	6	6	6	6	6	7
149	5	6	7	6	6	6	7	7	6	7	6	7	6	6	6	6	6	6	6	6	6	6	6	7
150	5	6	7	6	6	6	5	7	6	7	6	7	6	6	6	6	6	6	6	6	6	6	6	6
151	5	6	7	6	6	6	5	7	6	7	6	7	6	6	6	6	6	6	6	6	6	6	6	6
152	5	6	7	6	6	6	7	7	6	7	6	7	6	6	6	6	6	6	6	6	6	6	6	6
153	5	6	7	6	6	6	6	7	6	7	6	7	6	6	6	6	6	6	6	6	6	6	6	6
154	5	6	7	6	6	6	7	7	6	7	6	7	6	6	6	6	6	6	6	6	6	6	6	6
155	5	6	7	6	6	6	7	7	6	7	6	7	6	6	6	6	6	6	6	6	5	6	6	6
156	5	6	7	6	6	6	2	7	6	7	6	7	6	6	6	6	6	6	6	6	5	6	6	6
157	5	6	7	6	6	6	5	7	6	7	6	7	6	6	6	6	6	6	6	6	5	6	6	6
158	5	6	7	6	6	6	6	7	6	7	6	7	6	6	6	6	6	6	6	6	6	6	6	6
159	5	6	7	6	6	6	7	7	6	7	6	7	6	6	6	6	6	6	6	6	6	6	6	6
160	5	6	7	6	6	6	6	7	6	7	6	7	6	6	6	6	6	6	6	6	5	6	6	6
161	5	6	7	6	6	6	7	7	6	7	6	7	6	6	6	6	6	6	6	6	5	6	6	6
162	4	5	5	5	6	4	6	5	5	5	4	4	4	4	4	4	4	5	5	4	4	5	4	6
163	4	5	5	5	6	4	4	5	5	5	4	4	4	4	4	4	4	5	5	4	4	5	4	6
164	4	5	5	5	6	4	7	5	5	5	4	4	4	4	4	4	4	5	5	4	4	5	4	6
165	4	5	5	5	6	4	4	5	5	5	4	4	4	4	4	4	4	5	5	4	4	5	4	6
166	3	3	3	3	7	3	7	3	4	4	4	4	3	3	4	4	4	4	4	4	4	7	6	4
167	3	3	3	3	7	3	4	3	4	4	4	4	3	3	4	4	4	4	4	4	4	7	6	4
168	3	3	3	3	7	3	5	3	4	4	4	4	3	3	4	4	4	4	4	4	4	7	4	4
169	4	4	3	3	7	4	7	4	4	4	4	5	4	4	4	4	4	4	4	4	4	7	4	4
170	3	3	3	3	7	4	6	4	4	4	4	4	4	4	4	4	4	4	4	4	3	7	6	4
171	3	3	3	3	7	4	7	4	4	4	4	4	4	4	4	4	4	4	4	4	3	7	4	4
172	3	3	3	3	7	4	7	4	4	4	4	4	4	4	4	4	4	4	4	4	3	7	4	4
173	4	3	3	3	7	3	7	3	1	3	3	4	4	4	4	4	4	4	4	4	4	7	4	4
174	5	6	6	6	6	6	5	5	5	6	5	6	5	6	5	6	5	6	5	6	5	6	5	6
175	7	7	7	7	5	5	5	6	5	6	5	7	7	7	7	7	7	6	6	7	5	6	5	6
176	7	7	7	7	7	7	3	7	6	7	7	7	7	7	7	7	7	6	7	7	5	7	7	7
177	7	7	7	7	7	7	6	7	6	6	7	6	7	7	7	7	7	6	7	7	5	6	7	6
178	5	6	6	6	6	6	2	6	6	6	6	6	5	5	5	5	5	5	5	5	5	5	5	5
179	5	5	5	5	5	4	7	6	5	5	6	6	5	5	2	5	4	3	5	5	6	6	6	6
180	7	7	6	6	6	6	5	5	5	5	6	6	5	5	5	5	5	5	5	5	5	5	5	5
181	7	1	1	1	1	5	7	1	1	1	1	1	7	1	1	1	1	1	1	1	1	1	5	1
182	6	6	6	6	5	5	4	6	6	6	7	7	7	6	7	6	7	5	7	5	6	6	5	6
183	7	6	7	7	7	7	6	7	7	7	7	7	6	7	7	7	7	7	7	7	7	7	7	7
184	5	5	5	5	4	5	4	5	5	5	6	7	4	4	4	4	5	5	4	4	4	4	5	4
185	7	7	7	7	5	4	7	6	2	6	7	6	5	4	2	4	6	4	3	4	5	5	5	7
186	7	7	6	7	4	5	6	7	6	7	7	7	7	7	5	7	4	7	4	7	5	7	7	7
187	4	4	4	5	5	5	6	5	5	5	6	6	5	6	6	6	6	6	6	6	6	6	6	6
188	7	6	6	6	6	7	6	7	4	6	7	7	5	7	6	6	5	6	6	6	4	4	7	7
189	5	5	5	5	7	7	5	5	5	5	5	5	5	6	5	5	4	4	4	5	5	5	5	6
190	5	7	7	7	7	7	7	1	1	1	1	1	1	1	4	4	1	3	3	3	3	3	7	3
191	6	6	6	6	4	5	6	5	4	5	6	6	5	5	5	5	4	5	4	5	4	4	4	6
192	2	6	6	6	6	7	4	7	6	7	6	7	6	6	6	7	7	7	7	6	7	6	6	6
193	2	2	2	2	5	5	5	5	4	5	5	7	7	7	7	7	7	7	2	7	7	7	7	7
194	7	7	6	6	7	6	7	6	5	7	7	7	7	7	6	5	4	4	5	5	4	5	6	5
195	1	1	3	1	5	6	6	4	2	5	6	6	5	5	5	6	5	6	6	5	5	5	6	5
196	4	5	5	5	5	5	7	4	4	5	5	5	4	4	4	4	4	4	5	4	4	4	4	5
197	7	7	7	7	6	6	6	7	6	7	7	7	7	6	6	6	6	5	4	5	5	5	7	6
198	4	5	5	5	5	5	6	5	5	5	5	5	5	4	2	2	2	2	2	2	2	2	2	6
199	4	4	5	2	5	2	7	5	5	3	5	6	4	5	6	4	3	2	5	6	2	5	7	7
200	7	7	7	7	7	7	6	7	7	7	7	7	7	7	7	7	7	6	7	7	7	7	7	7
201	7	7	7	7	7	5	6	4	4	4	7	7	7	5	5	5	5	4	5	5	5	5	5	5
202	7	7	6	6	6	6	7	7	7	7	7	7	7	7	6	6	6	6	5	6	6	6	7	5
203	7	7	7	6	7	7	6	7	7	7	7	7	7	6	6	6	7	6	7	7	7	7	7	7
204	5	7	5	7	6	7	6	7	7	7	7	6	7	7	7	7	7	6	7	7	6	5	6	7
205	6	6	6	6	5	5	6	6	5	5	5	6	6	6	6	6	6	6	6	6	6	6	6	6
206	1	1	1	1	2	3	1	4	4	4	4	4	4	4	4	4	4	4	4	4	4	4	4	4
207	7	7	6	5	7	6	6	6	5	5	5	6	5	5	5	5	5	5	5	5	5	7	5	5
208	7	7	7	7	7	7	6	7	7	7	7	7	7	7	7	7	7	7	7	7	5	7	7	7
209	7	6	6	6	6	6	6	6	5	6	7	6	4	4	3	3	5	4	3	5	3	7	7	3
210	7	7	7	7	7	7	7	7	7	7	7	7	6	7	6	7	7	6	5	6	6	7	6	6
211	6	2	2	2	5	2	6	2	5	5	6	3	6	6	6	5	5	4	5	5	4	7	5	3
212	6	6	6	5	5	5	6	7	4	5	7	7	7	6	7	7	6	6	6	7	7	7	7	7
213	7	7	7	7	5	5	6	6	5	5	7	7	5	5	4	4	4	4	4	4	4	4	5	6
214	7	7	5	5	6	6	7	6	6	6	6	6	5	5	5	5	5	5	5	5	5	5	5	5
215	6	6	7	5	6	7	6	5	6	7	7	5	7	6	6	5	7	5	7	7	5	5	7	4
216	6	6	6	7	7	7	7	6	6	6	6	6	6	7	7	7	7	7	7	7	2	7	7	7
217	5	6	3	4	7	4	5	2	4	5	5	6	7	7	7	7	7	5	4	7	7	7	7	7
218	7	7	6	6	5	4	6	7	6	6	7	7	6	6	5	5	5	4	6	7	5	5	6	7
219	5	6	6	6	7	7	7	7	7	6	7	6	4	5	5	5	6	6	4	5	5	5	6	6
220	5	4	6	6	7	7	7	5	6	6	6	7	6	7	5	6	6	5	2	6	5	5	7	7
221	7	7	7	7	7	7	6	7	6	7	7	7	7	7	7	7	7	4	7	6	7	7	7	7
222	6	7	7	7	7	7	6	7	7	7	7	7	7	7	7	7	7	6	6	7	6	7	7	7
223	7	7	7	7	7	7	6	6	7	7	7	7	7	7	7	7	5	5	5	6	6	7	7	7
